# Supplementary material for: Molecular Signature of Extracellular Vesicular Small Non-Coding RNAs Derived from Cerebrospinal Fluid of Leptomeningeal Metastasis Patients: Functional Implication of miR-21 and Other Small RNAs in Cancer Malignancy
Source: Cancers (Basel). 2021 Jan 8;13(2):209. doi: 10.3390/cancers13020209 (PMC7828086; doi:10.3390/cancers13020209)
Supplement: Supplementary file 1 [file cancers-13-00209-s001.zip]

Archive with 3 entries (3 files):
- cancers-13-00209-supplementary_materials.pdf
- cancers-13-00209-table_S1.xlsx
- cancers-13-00209-table_S4.xlsx
