# Supplementary material for: Molecular Signature of Extracellular Vesicular Small Non-Coding RNAs Derived from Cerebrospinal Fluid of Leptomeningeal Metastasis Patients: Functional Implication of miR-21 and Other Small RNAs in Cancer Malignancy
Source: Cancers (Basel). 2021 Jan 8;13(2):209. doi: 10.3390/cancers13020209 (PMC7828086; doi:10.3390/cancers13020209)
Supplement: Supplementary file 1 [file cancers-13-00209-s001.zip › cancers-13-00209-table_S1.xlsx]

## Sheet: Sheet2
		Table S1. Experimental raw data of the CSF samples in this study. The extracted EV RNA concentration was calculated by NanoDrop (NanoDrop 1000 Spectrophotometer - Thermo Fisher Scientific, Waltham, MA, USA).
		The size distribution and concentration of CSF nanoparticles were measured by nanoparticle tracking analysis (NTA) using the NanoSight NS300 and built-in NTA 3.2, Dev Build 3.2.16 software (Malvern Instruments, Worcestershire, UK).
		Patients No.	Group	EV RNA concentration (ng/μl)	Total volume (μl)	total amount (ng)	260/280	230/280	NTA (nanoparticles/ml)	NGS	ddPCR	ExoView	qRT-PCR	Migration assay	Luc	WB	Splinted ligation
		LM1	LM	19.8	15	297	2.16	0.05	4.33×108	O	O	ㅡ	ㅡ	ㅡ	O	O	O
		LM2		21.1	15	316.5	2.17	0.05	4.33×108	O	O	O	ㅡ	ㅡ	ㅡ	O	O
		LM3		27.7	15	415.5	1.96	0.08	6.16×108	O	O	ㅡ	ㅡ	ㅡ	O	ㅡ	O
		LM4		20.1	15	301.5	1.89	0.05	1.07×108	O	O	ㅡ	ㅡ	ㅡ	O	ㅡ	ㅡ
		LM5		17.7	15	265.5	1.95	0.04	2.34×108	O	O	ㅡ	ㅡ	O	O	ㅡ	ㅡ
		LM6		38.5	15	577.5	1.8	0.09	4.28×108	O	O	ㅡ	ㅡ	ㅡ	O	ㅡ	ㅡ
		LM7		17.5	15	262.5	1.86	0.04	4.59×108	O	O	ㅡ	ㅡ	O	O	ㅡ	ㅡ
		LM8		19.9	15	298.5	1.78	0.05	7.55×108	O	O	O	O	ㅡ	O	ㅡ	ㅡ
		LM9		18.5	15	277.5	1.86	0.03	1.31×109	ㅡ	O (E.V.)	ㅡ	O	ㅡ	O	ㅡ	ㅡ
		LM10		20.9	15	313.5	1.96	0.04	3.45×108	ㅡ	O (E.V.)	ㅡ	ㅡ	ㅡ	O	ㅡ	ㅡ
		LM11		17.5	15	262.5	1.7	0.03	4.50×107	ㅡ	ㅡ	ㅡ	ㅡ	ㅡ	O	ㅡ	ㅡ
		LM12		16.7	15	250.5	1.98	0.03	1.81×108	ㅡ	O (E.V.)	ㅡ	ㅡ	ㅡ	O	ㅡ	ㅡ
		LM13		13.7	15	205.5	1.82	0.02	5.82×107	ㅡ	ㅡ	ㅡ	ㅡ	ㅡ	O	ㅡ	ㅡ
		LM14		11.45	50	572.5	1.74	0.2	3.18×109	ㅡ	ㅡ	ㅡ	ㅡ	ㅡ	O	ㅡ	ㅡ
		LM15		19.85	20	397	1.38	0.19	3.50×108	ㅡ	O (E.V.)	ㅡ	ㅡ	ㅡ	ㅡ	ㅡ	ㅡ
		LM16		19.25	20	385	1.89	0.03	4.59×108	ㅡ	O (E.V.)	ㅡ	ㅡ	ㅡ	ㅡ	ㅡ	ㅡ
		LM17		20.3	10	203	1.75	0.04	3.79×108	ㅡ	O (E.V.)	ㅡ	ㅡ	ㅡ	ㅡ	ㅡ	ㅡ
		LM18		20.9	10	209	2	0.05	4.49×108	ㅡ	O (E.V.)	ㅡ	ㅡ	ㅡ	ㅡ	ㅡ	ㅡ
		LM19		21.8	10	218	1.61	0.04	1.38×108	ㅡ	O (E.V.)	ㅡ	ㅡ	ㅡ	ㅡ	ㅡ	ㅡ
		HC1	HC	13.8	30	414	1.7	0.03	1.74×108	O	ㅡ	ㅡ	ㅡ	ㅡ	ㅡ	ㅡ	ㅡ
		HC2		13.8	30	414	1.74	0.03	2.28×108	O	O	ㅡ	ㅡ	ㅡ	ㅡ	ㅡ	ㅡ
		HC3		16.3	15	244.5	1.7	0.03	1.87×108	ㅡ	O	ㅡ	ㅡ	ㅡ	ㅡ	ㅡ	ㅡ
		HC4		18	15	270	1.97	0.03	1.87×108	ㅡ	O	ㅡ	ㅡ	ㅡ	ㅡ	ㅡ	ㅡ
		HC5		19.1	10	191	1.76	0.04	7.62×107	ㅡ	O (E.V.)	O	ㅡ	ㅡ	ㅡ	O	ㅡ
		HC6		19.8	10	198	1.52	0.04	1.22×108	ㅡ	O (E.V.)	O	ㅡ	O	O	ㅡ	ㅡ
		HC7		7.6	40	304	1.8	0.03	5.43×107	ㅡ	O (E.V.)	ㅡ	O	O	O	ㅡ	ㅡ
		HC8		11.2	40	448	1.85	0.03	9.68×107	ㅡ	ㅡ	ㅡ	O	ㅡ	ㅡ	ㅡ	ㅡ
		HC9		21	15	315	1.91	0.07	9.69×107	ㅡ	O (E.V.)	ㅡ	ㅡ	ㅡ	ㅡ	ㅡ	ㅡ
		HC10		15	15	225	1.91	0.03	9.35×107	ㅡ	O (E.V.)	ㅡ	ㅡ	ㅡ	ㅡ	ㅡ	ㅡ
		HC11		16.3	15	244.5	2.34	0.03	9.85×107	ㅡ	O (E.V.)	ㅡ	ㅡ	ㅡ	ㅡ	ㅡ	ㅡ
		HC12		18	15	270	1.97	0.03	9.58×108	ㅡ	O (E.V.)	ㅡ	ㅡ	ㅡ	ㅡ	ㅡ	ㅡ
		HC13		19.5	10	195	1.95	0.04	4.11×107	ㅡ	O (E.V.)	ㅡ	ㅡ	ㅡ	ㅡ	ㅡ	ㅡ
		HC14		33.2	10	332	2.01	0.5	1.79×108	ㅡ	O (E.V.)	ㅡ	ㅡ	ㅡ	ㅡ	ㅡ	ㅡ
		HC15		22.1	20	442	1.88	0.04	1.71×108	ㅡ	O (E.V.)	ㅡ	ㅡ	ㅡ	ㅡ	ㅡ	ㅡ
		HC16		17.1	20	342	1.4	0.3	4.12×108	ㅡ	O (E.V.)	ㅡ	ㅡ	ㅡ	ㅡ	ㅡ	ㅡ
		Average		18.9986	17.8571	310.786	1.84771	0.07	3.86×108
		LM, leptomeningeal metastasis; HC, healthy control; NGS, next generation sequencing; ddPCR, droplet digital PCR; qRT-PCR, real-time reverse transcription polymerase chain reaction; WB, western blot; Luc, luciferase assay; E.V., external validation
		ㅇ = Experiment was performed
		ㅡ = Experiment was not assessed
