# Supplementary material for: Molecular Signature of Extracellular Vesicular Small Non-Coding RNAs Derived from Cerebrospinal Fluid of Leptomeningeal Metastasis Patients: Functional Implication of miR-21 and Other Small RNAs in Cancer Malignancy
Source: Cancers (Basel). 2021 Jan 8;13(2):209. doi: 10.3390/cancers13020209 (PMC7828086; doi:10.3390/cancers13020209)
Supplement: Supplementary file 1 [file cancers-13-00209-s001.zip › cancers-13-00209-table_S4.xlsx]

## Sheet: DE_miRNA
Mature_ID	Mature_Accession	Hairpin_ID	Hairpin_Accession	miFAM_ID	miFAM_Accession	ENTREZGENE	RFAM	HGNC	Disease/Control.fc	Disease/Control.baseMean	Disease/Control.lfcSE	Disease/Control.stat	Disease/Control.raw.pval	Disease/Control.bh.pval	Disease.mean	Control.mean	LM1_Norm.	LM2_Norm.	LM3_Norm.	LM4_Norm.	LM5_Norm.	LM6_Norm.	LM7_Norm.	LM8_Norm.	HC1_Norm.	HC2_Norm.	LM1_Read_Count	LM2_Read_Count	LM3_Read_Count	LM4_Read_Count	LM5_Read_Count	LM6_Read_Count	LM7_Read_Count	LM8_Read_Count	HC1_Read_Count	HC2_Read_Count	LM1_RPM	LM2_RPM	LM3_RPM	LM4_RPM	LM5_RPM	LM6_RPM	LM7_RPM	LM8_RPM	HC1_RPM	HC2_RPM
hsa-miR-21-5p	MIMAT0000076	hsa-mir-21	MI0000077	mir-21	MIPF0000060	406991	.	31586	2993.18	785.379	2.50047	4.61811	3.87244e-06	0.000375627	9.93917	#NAME?	9.23319	6.32715	10.7517	6.94255	8.25503	9.25	8.68169	8.93156	6.28611	6.29917	3359	0	35201	20	172	1750	1194	570	0	0	128540	0	276461	4959.09	38444.3	36141.3	40421.1	34062.4	0	0
hsa-miR-19b-3p	MIMAT0000074	hsa-mir-19b-1,hsa-mir-19b-2	MI0000074,MI0000075	mir-19	MIPF0000011	406980406981	.	3157531576	711.338	186.563	2.9775	3.18199	0.00146265	0.0145806	7.86545	#NAME?	2.87069	3.78684	3.29979	2.64529	2.63069	7.3158	5.87192	7.19808	2.57782	2.70554	5	1	38	0	0	1609	311	638	0	0	191.336	1237.62	298.444	0	0	33229.4	10528.5	38126	0	0
hsa-miR-25-3p	MIMAT0000081	hsa-mir-25	MI0000082	mir-25	MIPF0000013	407014	.	31609	632.159	165.579	2.415	3.85265	0.000116849	0.00413895	7.69331	#NAME?	5.87544	4.35427	6.70271	5.56922	5.54219	7.90717	7.79035	7.83947	4.20305	4.25549	188	0	1190	16	18	864	964	368	0	0	7194.24	0	9346.01	3967.27	4023.25	17843.5	32634.8	21991.2	0	0
hsa-miR-146b-5p	MIMAT0002809	hsa-mir-146b	MI0003129	mir-146	MIPF0000103	574447	.	32079	578.082	151.495	2.79202	3.2862	0.00101547	0.0123126	7.56505	#NAME?	2.83343	3.14014	5.1443	3.93875	3.21535	10.3856	6.45623	6.71323	2.78851	2.92884	1	0	340	4	1	2014	316	142	0	0	38.2673	0	2670.29	991.818	223.514	41593.5	10697.7	8485.72	0	0
hsa-miR-200c-3p	MIMAT0000617	hsa-mir-200c	MI0000650	mir-8	MIPF0000019	406985	.	31580	554.866	145.273	2.38549	3.82144	0.000132674	0.00413895	7.50455	#NAME?	6.45279	4.30255	7.52308	5.02055	7.00452	7.94776	5.83444	7.03693	4.14607	4.20057	385	0	2830	7	105	912	118	168	0	0	14732.9	0	22226.2	1735.68	23468.9	18834.8	3994.72	10039.4	0	0
hsa-miR-19a-3p	MIMAT0000073	hsa-mir-19a	MI0000073	mir-19	MIPF0000011	406979	.	31574	395.064	104.236	2.84296	3.03414	0.00241222	0.0179989	7.02563	#NAME?	2.73743	6.83281	3.00413	2.48111	2.46418	6.49969	5.15154	6.33369	2.40219	2.55027	5	47	25	0	0	485	133	178	0	0	191.336	58168.3	196.345	0	0	10016.3	4502.52	10637	0	0
hsa-miR-429	MIMAT0001536	hsa-mir-429	MI0001641	mir-8	MIPF0000019	554210	.	13784	362.237	95.4149	2.30453	3.68872	0.000225381	0.0043724	6.89807	#NAME?	4.90742	6.88954	5.35584	4.87186	5.00191	6.99616	4.35455	7.36625	3.51033	3.58753	82	22	352	10	14	437	22	285	0	0	3137.92	27227.7	2764.54	2479.54	3129.19	9025.01	744.778	17031.2	0	0
hsa-miR-183-5p	MIMAT0000261	hsa-mir-183	MI0000273	mir-183	MIPF0000066	406959	.	31554	283.576	74.0937	2.37255	3.43411	0.000594513	0.0096113	6.53321	#NAME?	6.17564	3.48553	6.54412	4.14364	6.54518	6.14983	4.16345	6.38228	3.23123	3.32668	407	0	1417	4	89	203	21	117	0	0	15574.8	0	11128.8	991.818	19892.7	4192.4	710.925	6991.75	0	0
hsa-miR-224-5p	MIMAT0000281	hsa-mir-224	MI0000301	mir-224	MIPF0000088	407009	.	31604	270.785	70.7692	2.61177	3.09408	0.00197427	0.0159587	6.46698	#NAME?	3.77997	2.57912	2.63559	2.77371	4.00273	6.63001	6.28843	5.3654	2.18077	2.34959	45	0	15	1	9	667	474	64	0	0	1722.03	0	117.807	247.954	2011.62	13775	16046.6	3824.55	0	0
hsa-miR-22-3p	MIMAT0000077	hsa-mir-22	MI0000078	mir-22	MIPF0000053	407004	.	31599	238.315	62.7374	2.80737	2.81286	0.00491031	0.0319525	6.29318	#NAME?	1.93585	6.01793	2.88827	3.2354	2.06831	6.59475	4.15793	6.12223	1.98609	2.17743	0	15	33	3	0	483	49	134	0	0	0	18564.4	259.175	743.863	0	9975.01	1658.82	8007.65	0	0
hsa-miR-125a-5p	MIMAT0000443	hsa-mir-125a	MI0000469	mir-10	MIPF0000033	406910	.	31505	237.353	61.9633	2.48604	3.17407	0.00150315	0.0145806	6.27527	#NAME?	3.64982	2.87868	5.897	3.72803	3.2496	6.698	5.17304	6.44611	2.51986	2.66614	28	0	927	4	2	427	118	153	0	0	1071.48	0	7280.47	991.818	447.027	8818.49	3994.72	9143.06	0	0
hsa-miR-30e-3p	MIMAT0000693	hsa-mir-30e	MI0000749	mir-30	MIPF0000005	407034	.	31629	233.678	60.9748	2.38472	3.2995	0.000968573	0.0123126	6.25207	#NAME?	3.56203	3.19213	5.70612	5.05588	4.52258	6.85177	5.63358	6.14301	2.90521	3.01484	16	0	680	18	11	452	168	103	0	0	612.276	0	5340.58	4463.18	2458.65	9334.79	5687.4	6155.13	0	0
hsa-let-7a-3p	MIMAT0004481	hsa-let-7a-1,hsa-let-7a-3	MI0000060,MI0000062	let-7	MIPF0000002	406881406883	RF00027	3147631478	148.989	38.8341	2.57541	2.80307	0.00506192	0.0319525	5.60118	#NAME?	3.695	2.39708	4.95383	2.0702	3.10998	5.05153	5.07702	6.30753	1.97477	2.15286	45	0	437	0	3	103	132	159	0	0	1722.03	0	3432.11	0	670.541	2127.18	4468.67	9501.61	0	0
hsa-miR-200b-3p	MIMAT0000318	hsa-mir-200b	MI0000342	mir-8	MIPF0000019	406984	.	31579	140.518	36.5422	2.27869	3.13101	0.00174206	0.0153618	5.51342	#NAME?	4.138	2.84947	5.17245	3.9877	5.62338	5.77027	4.34141	5.44427	2.50055	2.64048	57	0	450	6	45	177	47	58	0	0	2181.23	0	3534.21	1487.73	10058.1	3655.44	1591.12	3466	0	0
hsa-miR-92b-3p	MIMAT0003218	hsa-mir-92b	MI0003560	mir-25	MIPF0000013	693235	.	32920	116.554	30.2614	2.4605	2.79002	0.00527052	0.0319525	5.24133	#NAME?	4.46103	2.45945	5.21949	2.13016	5.10093	5.61664	4.17789	4.23229	2.03167	2.21425	105	0	555	0	31	175	49	19	0	0	4018.06	0	4358.86	0	6928.92	3614.13	1658.82	1135.41	0	0
hsa-miR-130b-5p	MIMAT0004680	hsa-mir-130b	MI0000748	mir-130	MIPF0000034	406920	.	31515	115.199	31.1791	2.6574	2.57694	0.00996779	0.0518794	5.28444	#NAME?	4.18714	6.18813	3.36147	1.67484	4.45528	4.09176	1.50183	3.76408	1.54646	1.778	95	19	90	0	19	44	0	14	0	0	3635.39	23514.9	706.841	0	4246.76	908.697	0	836.62	0	0
hsa-miR-125b-5p	MIMAT0000423	hsa-mir-125b-1,hsa-mir-125b-2	MI0000446,MI0000470	mir-10	MIPF0000033	406911406912	.	3150631507	110.102	28.7189	2.68347	2.52758	0.011485	0.0530498	5.16586	#NAME?	1.24333	2.06939	3.10169	3.14256	3.3538	4.11665	4.01824	7.0089	1.32263	1.59072	0	0	71	4	6	46	52	167	0	0	0	0	557.619	991.818	1341.08	950.001	1760.38	9979.68	0	0
hsa-miR-532-5p	MIMAT0002888	hsa-mir-532	MI0003205	mir-188	MIPF0000113	693124	.	32795	71.2329	18.4666	2.88411	2.13392	0.0328491	0.0902506	4.52877	#NAME?	0.290166	1.44745	1.44322	1.57341	0.575149	4.34771	4.64046	3.71256	0.411766	0.768908	0	0	16	1	0	102	207	23	0	0	0	0	125.661	247.954	0	2106.52	7007.68	1374.45	0	0
hsa-miR-374b-5p	MIMAT0004955	hsa-mir-374b	MI0005566	mir-374	MIPF0000288	100126317	.	33665	70.4137	18.2341	2.47089	2.48404	0.0129902	0.0542588	4.5105	#NAME?	3.90477	2.03138	4.26858	1.48558	4.99597	4.40135	2.43701	3.73565	1.35043	1.59349	77	0	270	0	35	66	8	15	0	0	2946.58	0	2120.52	0	7822.98	1363.04	270.828	896.379	0	0
hsa-miR-331-3p	MIMAT0000760	hsa-mir-331	MI0000812	mir-331	MIPF0000199	442903	.	31772	68.843	17.7848	2.46946	2.4723	0.0134249	0.0542588	4.4745	#NAME?	2.34071	1.8033	1.99452	3.41726	2.56028	5.44048	2.01524	4.16047	0.939137	1.23591	15	0	22	7	3	199	6	27	0	0	574.009	0	172.783	1735.68	670.541	4109.79	203.121	1613.48	0	0
hsa-miR-200b-5p	MIMAT0004571	hsa-mir-200b	MI0000342	mir-8	MIPF0000019	406984	.	31579	67.2991	17.2758	2.21576	2.7406	0.00613264	0.0349921	4.43261	#NAME?	3.79767	2.24347	4.09777	4.21838	2.97101	4.5875	4.42692	4.19095	1.72573	1.9295	58	0	195	12	3	70	74	21	0	0	2219.5	0	1531.49	2975.45	670.541	1445.65	2505.16	1254.93	0	0
hsa-miR-222-3p	MIMAT0000279	hsa-mir-222	MI0000299	mir-221	MIPF0000051	407007	.	31602	65.8021	16.9295	2.34997	2.57027	0.0101619	0.0518794	4.4034	#NAME?	2.02471	2.03817	3.85699	2.88789	2.98741	4.83827	4.02788	4.66135	1.38605	1.61338	6	0	175	3	4	102	56	39	0	0	229.604	0	1374.41	743.863	894.055	2106.52	1895.8	2330.58	0	0
hsa-miR-98-5p	MIMAT0000096	hsa-mir-98	MI0000100	let-7	MIPF0000002	407054	RF00027	31649	65.7301	16.982	2.43262	2.4823	0.0130537	0.0542588	4.40786	#NAME?	3.5296	2.05756	4.21323	4.69299	1.5004	4.48907	4.07512	3.10038	1.39514	1.634	50	0	251	22	0	71	58	7	0	0	1913.36	0	1971.3	5455	0	1466.31	1963.51	418.31	0	0
hsa-miR-130b-3p	MIMAT0000691	hsa-mir-130b	MI0000748	mir-130	MIPF0000034	406920	.	31515	64.7873	16.7932	2.81857	2.135	0.032761	0.0902506	4.39174	#NAME?	2.30531	1.65322	0.580966	0.887929	3.29498	5.19368	3.35909	4.07215	0.711092	1.01858	17	0	0	0	8	172	36	27	0	0	650.543	0	0	0	1788.11	3552.18	1218.73	1613.48	0	0
hsa-miR-143-3p	MIMAT0000435	hsa-mir-143	MI0000459	mir-143	MIPF0000094	406935	.	31530	63.3251	16.4712	3.03968	1.96886	0.0489693	0.103348	4.3638	#NAME?	0.0849362	1.45499	1.57179	0.478142	0.432802	3.53439	4.25712	6.51924	0.236632	0.775387	0	0	20	0	0	34	76	87	0	0	0	0	157.076	0	0	702.175	2572.87	5199	0	0
hsa-miR-30c-5p	MIMAT0000244	hsa-mir-30c-2,hsa-mir-30c-1	MI0000254,MI0000736	mir-30	MIPF0000005	407031407032	.	3162631627	62.3447	16.1612	2.99252	1.99237	0.046331	0.102139	4.33639	#NAME?	0.25397	1.44757	3.12632	0.570113	0.531198	5.11494	2.98707	4.03615	0.36917	0.768067	0	0	121	0	0	173	28	29	0	0	0	0	950.309	0	0	3572.83	947.899	1733	0	0
hsa-miR-424-3p	MIMAT0004749	hsa-mir-424	MI0001446	mir-322	MIPF0000164	494336	.	31881	62.243	16.0973	2.7237	2.18814	0.0286593	0.0902506	4.33068	#NAME?	0.868872	1.80844	4.31174	1.12327	3.13987	4.36125	3.58398	4.5906	0.958028	1.24725	0	0	321	0	6	72	41	41	0	0	0	0	2521.07	0	1341.08	1486.96	1388	2450.1	0	0
hsa-miR-27b-3p	MIMAT0000419	hsa-mir-27b	MI0000440	mir-27	MIPF0000036	407019	.	31614	61.0935	15.7738	2.74017	2.16517	0.0303745	0.0902506	4.30138	#NAME?	2.1464	1.583	2.43086	0.782349	0.746646	5.18962	3.73327	3.62096	0.602009	0.915252	15	0	51	0	0	176	55	18	0	0	574.009	0	400.543	0	0	3634.79	1861.95	1075.65	0	0
hsa-miR-16-5p	MIMAT0000069	hsa-mir-16-1,hsa-mir-16-2	MI0000070,MI0000115	mir-15	MIPF0000006	406950406951	.	3154531546	61.0669	15.7564	2.34352	2.53137	0.0113618	0.0530498	4.29979	#NAME?	2.11849	1.98926	2.36764	3.25284	4.23701	4.9137	3.7028	3.97432	1.29961	1.53621	8	0	29	5	17	113	41	20	0	0	306.138	0	227.76	1239.77	3799.73	2333.7	1388	1195.17	0	0
hsa-miR-361-3p	MIMAT0004682	hsa-mir-361	MI0000760	mir-361	MIPF0000172	494323	.	31867	57.8929	15.007	2.7826	2.10426	0.0353559	0.0902506	4.22949	#NAME?	0.623579	1.62569	1.72271	3.63819	0.837633	4.78086	3.46218	4.15508	0.708221	0.994382	0	0	19	10	0	122	41	30	0	0	0	0	149.222	2479.54	0	2519.57	1388	1792.76	0	0
hsa-miR-664a-3p	MIMAT0005949	hsa-mir-664a	MI0006442	mir-664	MIPF0000300	100302234	.	35370	57.0608	14.7375	2.76314	2.11152	0.0347276	0.0902506	4.20335	#NAME?	4.47292	1.55803	4.32842	0.726126	4.21542	2.85508	1.12196	0.592437	0.525215	0.879028	176	0	369	0	21	18	2	0	0	0	6735.04	0	2898.05	0	4693.79	371.74	67.7071	0	0	0
hsa-miR-148a-3p	MIMAT0000243	hsa-mir-148a	MI0000253	mir-148	MIPF0000056	406940	.	31535	54.2266	14.068	2.84426	2.02546	0.0428201	0.0986533	4.13628	#NAME?	0.0961955	1.34137	2.43406	3.9183	0.404387	4.46364	1.11726	2.53071	0.229875	0.662643	0	0	64	17	0	149	3	7	0	0	0	0	502.643	4215.22	0	3077.18	101.561	418.31	0	0
hsa-miR-34b-3p	MIMAT0004676	hsa-mir-34b	MI0000742	mir-34	MIPF0000039	407041	.	31636	52.7793	13.4965	2.51523	2.2749	0.0229117	0.0864407	4.07644	#NAME?	2.48872	1.71809	5.02105	0.983434	3.21309	2.19492	3.50065	3.23139	0.810613	1.11173	20	0	660	0	7	7	40	11	0	0	765.345	0	5183.5	0	1564.6	144.565	1354.14	657.344	0	0
hsa-miR-103a-3p	MIMAT0000101	hsa-mir-103a-2,hsa-mir-103a-1	MI0000108,MI0000109	mir-103	MIPF0000024	406895406896	.	3149031491	49.2551	12.7185	2.60449	2.15866	0.0308766	0.0902506	3.99078	#NAME?	1.18184	1.50879	1.48507	0.653168	3.20043	4.42557	2.11594	4.48675	0.447424	0.830694	4	0	16	0	8	89	10	43	0	0	153.069	0	125.661	0	1788.11	1838.05	338.535	2569.62	0	0
hsa-miR-423-3p	MIMAT0001340	hsa-mir-423	MI0001445	mir-423	MIPF0000329	494335	.	31880	47.5178	12.2603	2.64614	2.1051	0.0352824	0.0902506	3.93785	#NAME?	1.295	1.3848	1.71972	0.465864	1.3914	4.19	1.92812	4.67745	0.245212	0.706954	6	0	26	0	1	76	9	55	0	0	229.604	0	204.199	0	223.514	1569.57	304.682	3286.72	0	0
hsa-miR-15b-3p	MIMAT0004586	hsa-mir-15b	MI0000438	mir-15	MIPF0000006	406949	.	31544	47.0043	12.0221	2.44634	2.27063	0.0231697	0.0864407	3.90954	#NAME?	3.19829	1.78891	3.1969	1.09651	2.24922	3.34874	4.23857	4.31816	0.932562	1.22004	43	0	103	0	2	26	81	32	0	0	1645.49	0	808.941	0	447.027	536.957	2742.14	1912.27	0	0
hsa-miR-99b-5p	MIMAT0000689	hsa-mir-99b	MI0000746	mir-10	MIPF0000033	407056	.	31651	45.0883	11.5554	2.55221	2.15291	0.0313256	0.0902506	3.85243	#NAME?	1.47086	1.55563	1.71692	0.727021	2.34819	4.53635	3.78659	3.65704	0.528218	0.878205	6	0	21	0	3	97	59	19	0	0	229.604	0	164.93	0	670.541	2003.26	1997.36	1135.41	0	0
hsa-miR-4454	MIMAT0018976	hsa-mir-4454	MI0016800	.	.	100616234	.	.	38.711	23.8494	2.61557	2.01664	0.0437329	0.0986533	4.89265	-1.23297	0.889537	1.74936	1.69788	1.84449	0.889719	4.53	3.74842	7.20126	1.29322	1.07298	1	0	16	1	0	73	46	137	1	0	38.2673	0	125.661	247.954	0	1507.61	1557.26	8186.92	147.558	0
hsa-miR-192-5p	MIMAT0000222	hsa-mir-192	MI0000234	mir-192	MIPF0000063	406967	.	31562	37.6783	9.63535	2.45015	2.13687	0.0326084	0.0902506	3.59026	#NAME?	1.82289	1.64158	2.40635	3.15556	0.83138	3.61435	3.83135	3.80393	0.685808	0.998891	9	0	47	6	0	38	59	21	0	0	344.405	0	369.128	1487.73	0	784.783	1997.36	1254.93	0	0
hsa-let-7f-1-3p	MIMAT0004486	hsa-let-7f-1	MI0000067	let-7	MIPF0000002	406888	RF00027	31483	36.7419	9.41598	2.41876	2.14959	0.0315873	0.0902506	3.55704	#NAME?	3.0652	1.66537	2.95394	0.913987	4.20102	2.81968	3.50782	2.32098	0.745269	1.04073	41	0	87	0	20	16	42	4	0	0	1568.96	0	683.28	0	4470.27	330.435	1421.85	239.034	0	0
hsa-miR-7-1-3p	MIMAT0004553	hsa-mir-7-1	MI0000263	mir-7	MIPF0000022	407043	RF00053	31638	35.1639	8.93549	2.51547	2.04178	0.0411736	0.0986533	3.48147	#NAME?	1.67892	1.48901	2.98602	0.680376	1.5052	4.22331	2.59606	3.43068	0.52207	0.813707	9	0	103	0	1	78	18	16	0	0	344.405	0	808.941	0	223.514	1610.87	609.364	956.137	0	0
hsa-miR-454-3p	MIMAT0003885	hsa-mir-454	MI0003820	mir-454	MIPF0000174	768216	.	33137	33.6329	8.53954	2.47076	2.05273	0.0400988	0.0986533	3.41609	#NAME?	2.20679	1.53947	3.71551	2.71039	0.682819	3.71723	1.48624	3.40423	0.535641	0.864596	17	0	210	4	0	45	4	15	0	0	650.543	0	1649.3	991.818	0	929.349	135.414	896.379	0	0
hsa-miR-1260b	MIMAT0015041	hsa-mir-1260b	MI0014197	mir-1260b	MIPF0001381	100422991	.	.	32.6115	8.40694	2.56497	1.95999	0.0499974	0.103348	3.39351	#NAME?	3.06895	1.39607	1.2924	0.542343	3.79278	2.62285	0.683982	3.68212	0.376572	0.721351	50	0	14	0	16	16	1	22	0	0	1913.36	0	109.953	0	3576.22	330.435	33.8535	1314.69	0	0
hsa-miR-423-5p	MIMAT0004748	hsa-mir-423	MI0001445	mir-423	MIPF0000329	494335	.	31880	-14.4166	404.466	1.78969	-2.15102	0.0314743	0.0902506	6.77458	10.6297	7.02711	5.27097	5.40137	6.64964	7.12484	6.59892	6.70609	7.94297	7.27453	10.5258	443	0	43	35	75	130	188	288	203	801	16952.4	0	337.713	8678.4	16763.5	2684.79	6364.47	17210.5	29954.3	192179
hsa-miR-1273g-3p	MIMAT0022742	hsa-mir-1273g	MI0018003	mir-1273	MIPF0000579	100616145	.	.	-16.8476	33.5616	2.00684	-2.0303	0.0423263	0.0986533	3.04381	7.0749	2.24859	3.45927	1.85572	3.91228	3.78113	3.67808	1.88115	3.22085	6.13626	5.47943	4	1	0	8	8	24	0	6	207	25	153.069	1237.62	0	1983.64	1788.11	495.653	0	358.551	30544.5	5998.08
hsa-miR-4271	MIMAT0016901	hsa-mir-4271	MI0015879	.	.	100422952	.	.	-396.305	32.3524	2.29602	-3.75888	0.000170678	0.00413895	-1.48355	7.32491	-0.688921	0.963572	0.158015	1.10182	-0.167242	-0.575802	-0.618447	-0.383779	2.62362	7.68956	0	0	5	1	0	0	0	0	12	83	0	0	39.269	247.954	0	0	0	0	1770.69	19913.6

## Sheet: DE_piRNA
SeqID	Length	Description	Disease/Control.fc	Disease/Control.baseMean	Disease/Control.lfcSE	Disease/Control.stat	Disease/Control.raw.pval	Disease/Control.bh.pval	Disease.mean	Control.mean	LM1_Norm.	LM2_Norm.	LM3_Norm.	LM4_Norm.	LM5_Norm.	LM6_Norm.	LM7_Norm.	LM8_Norm.	HC1_Norm.	HC2_Norm.	LM1_Read_Count	LM2_Read_Count	LM3_Read_Count	LM4_Read_Count	LM5_Read_Count	LM6_Read_Count	LM7_Read_Count	LM8_Read_Count	HC1_Read_Count	HC2_Read_Count	LM1_RPM	LM2_RPM	LM3_RPM	LM4_RPM	LM5_RPM	LM6_RPM	LM7_RPM	LM8_RPM	HC1_RPM	HC2_RPM
URS00005977DF	31	Homo sapiens (human) piR-36340	246.591	136.505	2.21278	3.59095	0.000329473	0.00902755	7.41474	#NAME?	5.49852	4.10322	7.84844	5.0052	7.02777	6.76213	6.4652	7.54747	3.94423	4.04726	8	0	1939	19	83	1359	588	1083	0	0	393.294	0	19182.3	1017.4	12642.8	16954.4	10337.6	12564.8	0	0
URS0000166D4E	28	Homo sapiens (human) piR-33415	211.693	117.213	2.26006	3.41841	0.00062988	0.0141433	7.19492	#NAME?	6.32203	3.76347	5.59464	4.75371	6.18926	6.42824	5.79247	8.15428	3.57521	3.69845	25	0	217	18	40	1103	330	2117	0	0	1229.04	0	2146.75	963.855	6092.92	13760.7	5801.69	24561.2	0	0
URS0000068EE0	31	Homo sapiens (human) piR-36742	121.247	66.8219	2.0599	3.36027	0.000778669	0.0141433	6.38418	#NAME?	6.03525	3.46874	6.13579	5.55581	5.12065	6.98791	4.88177	5.94702	3.24675	3.3941	21	0	449	60	14	2128	133	275	0	0	1032.4	0	4441.89	3212.85	2132.52	26548.2	2338.26	3190.51	0	0
URS0000032A9D	32	Homo sapiens (human) piR-60577	65.4604	35.6335	1.96655	3.06759	0.00215795	0.0246366	5.47709	#NAME?	4.87349	2.88806	5.31589	5.06633	3.83111	5.08643	5.35207	5.76381	2.60111	2.79624	8	0	247	47	4	397	311	290	0	0	393.294	0	2443.54	2516.73	609.292	4952.84	5467.65	3364.54	0	0
URS0000114B3C	32	Homo sapiens (human) piR-43994	62.4876	34.0992	2.06607	2.88736	0.00388489	0.0395053	5.41359	#NAME?	4.80742	2.74877	5.2257	5.00451	2.9783	5.01315	5.29436	5.65325	2.44527	2.65289	8	0	239	47	1	392	311	274	0	0	393.294	0	2364.39	2516.73	152.323	4890.46	5467.65	3178.91	0	0
URS00004D5114	32	Homo sapiens (human) piR-43996	60.7543	33.1399	2.06066	2.87525	0.00403704	0.0395053	5.37242	#NAME?	4.79548	2.7239	5.07634	5.01328	2.95704	5.00684	5.27117	5.61722	2.41731	2.6273	8	0	207	48	1	394	307	267	0	0	393.294	0	2047.82	2570.28	152.323	4915.41	5397.33	3097.7	0	0
URS00004BA5F1	31	Homo sapiens (human) piR-43995	60.0011	32.8621	2.22519	2.65457	0.00794099	0.0604271	5.36028	#NAME?	4.75324	2.63154	5.03783	4.97404	2.33363	4.96284	5.23436	5.58322	2.31057	2.53175	8	0	207	48	0	392	307	267	0	0	393.294	0	2047.82	2570.28	0	4890.46	5397.33	3097.7	0	0
URS000044DA37	32	Homo sapiens (human) piR-33486	56.9744	120.524	2.77765	2.09971	0.0357547	0.10522	7.22988	1.12555	2.55276	2.72206	3.269	4.14226	2.44284	5.44989	6.91134	7.05358	3.18526	2.62859	0	0	22	19	0	697	2459	1862	2	0	0	0	217.643	1017.4	0	8695.54	43231.4	21602.7	193.33	0
URS000019078D	30	Homo sapiens (human) piR-43993	54.242	29.6684	2.2065	2.61107	0.00902593	0.0618276	5.21278	#NAME?	4.71004	2.54044	4.7972	4.828	2.23274	4.88242	5.18317	5.35504	2.20854	2.43823	8	0	168	43	0	376	303	221	0	0	393.294	0	1662	2302.54	0	4690.85	5327	2564.01	0	0
URS00003D4D35	31	Homo sapiens (human) piR-31068	51.0181	27.8768	2.42173	2.34251	0.0191544	0.0774801	5.12292	#NAME?	1.85792	2.12037	3.80931	5.30939	2.41722	5.72452	3.60138	4.69159	1.67512	1.95578	0	0	73	83	1	1008	70	137	0	0	0	0	722.179	4444.44	152.323	12575.5	1230.66	1589.46	0	0
URS0000602F30	31	Homo sapiens (human) piR-35982	51.0181	27.8768	2.42173	2.34251	0.0191544	0.0774801	5.12292	#NAME?	1.85792	2.12037	3.80931	5.30939	2.41722	5.72452	3.60138	4.69159	1.67512	1.95578	0	0	73	83	1	1008	70	137	0	0	0	0	722.179	4444.44	152.323	12575.5	1230.66	1589.46	0	0
URS00000D5F4F	32	Homo sapiens (human) piR-61648	49.5358	27.108	2.21428	2.54277	0.0109977	0.069354	5.08258	#NAME?	4.65446	2.42054	4.26024	5.32801	2.09987	5.04115	4.95108	4.48306	2.07413	2.3152	8	0	100	75	0	466	252	95	0	0	393.294	0	989.286	4016.06	0	5813.66	4430.38	1102.18	0	0
URS0000303544	31	Homo sapiens (human) piR-61647	49.0403	26.835	2.21241	2.53837	0.0111371	0.069354	5.06797	#NAME?	4.65029	2.41166	4.25581	5.32443	2.09008	5.00052	4.9394	4.46899	2.06422	2.3061	8	0	100	75	0	449	250	94	0	0	393.294	0	989.286	4016.06	0	5601.58	4395.22	1090.58	0	0
URS000044CE8A	31	Homo sapiens (human) piR-33487	45.6186	25.0103	2.8041	1.96553	0.0493525	0.125209	4.96638	#NAME?	1.32305	1.79371	2.32946	2.29817	1.12326	4.76111	3.79236	6.89654	1.08196	1.54989	0	0	17	4	0	423	104	528	0	0	0	0	168.179	214.19	0	5277.21	1828.41	6125.79	0	0
URS00004B4C1C	31	Homo sapiens (human) piR-31925	40.5439	22.0071	2.29109	2.33138	0.0197332	0.0774801	4.78182	#NAME?	2.80846	2.14118	4.13487	5.08658	1.75312	4.71094	4.79467	4.33754	1.72363	1.99159	1	0	103	67	0	382	246	95	0	0	49.1618	0	1018.96	3587.68	0	4765.71	4324.89	1102.18	0	0
URS0000583064	30	Homo sapiens (human) piR-43997	40.2585	21.8506	2.17446	2.45175	0.0142164	0.076164	4.77153	#NAME?	4.13004	2.24463	4.3725	4.31748	1.9095	4.58507	4.75306	4.96213	1.882	2.1359	5	0	124	29	0	317	223	169	0	0	245.809	0	1226.71	1552.88	0	3954.79	3920.53	1960.72	0	0
URS000016F8FA	30	Homo sapiens (human) piR-61646	39.9957	21.7035	2.28948	2.32445	0.0201015	0.0774801	4.76178	#NAME?	2.79948	2.13271	4.10123	5.08148	1.73951	4.69243	4.76035	4.32164	1.70985	1.97892	1	0	100	67	0	377	239	94	0	0	49.1618	0	989.286	3587.68	0	4703.33	4201.83	1090.58	0	0
URS00001A10BC	29	Homo sapiens (human) piR-57498	39.5939	21.4807	2.28793	2.31965	0.0203597	0.0774801	4.74689	#NAME?	2.79324	2.12681	4.09706	5.07795	1.73007	4.66188	4.74822	4.29699	1.7003	1.97013	1	0	100	67	0	367	237	92	0	0	49.1618	0	989.286	3587.68	0	4578.57	4166.67	1067.37	0	0
URS0000002D9E	32	Homo sapiens (human) piR-36743	39.1323	303.203	1.62711	3.25133	0.00114865	0.0157365	8.55774	3.12555	7.80118	5.55169	8.84544	8.43387	8.31635	8.40734	7.40688	7.85519	5.99886	5.52732	57	0	3285	537	183	4326	848	873	8	0	2802.22	0	32498	28755	27875.1	53969.8	14908.6	10128.4	773.32	0
URS0000144669	31	Homo sapiens (human) piR-43992	38.9046	21.101	2.17079	2.43316	0.0149677	0.076164	4.72117	#NAME?	4.11304	2.21455	4.36455	4.19968	1.87273	4.52001	4.67942	4.94223	1.84479	2.10173	5	0	125	26	0	301	210	168	0	0	245.809	0	1236.61	1392.24	0	3755.18	3691.98	1949.11	0	0
URS00004DCC2C	29	Homo sapiens (human) piR-61645	35.9712	19.45	2.26589	2.28112	0.0225411	0.0812666	4.60363	#NAME?	2.74378	2.08004	3.99565	4.82805	1.65565	4.62911	4.64826	4.17753	1.62499	1.90051	1	0	93	54	0	366	221	84	0	0	49.1618	0	920.036	2891.57	0	4566.1	3885.37	974.557	0	0
URS00000792D8	30	Homo sapiens (human) piR-35284	33.4045	18.1375	2.5694	1.9701	0.0488275	0.125209	4.50283	#NAME?	1.41658	1.81526	3.56408	3.85874	1.25625	5.32102	2.9992	4.24231	1.22267	1.57268	0	0	71	24	0	823	46	106	0	0	0	0	702.393	1285.14	0	10267.5	808.72	1229.8	0	0
URS00005BD380	30	Homo sapiens (human) piR-36041	32.3616	17.4342	2.28006	2.20004	0.0278042	0.0952294	4.44578	#NAME?	1.61155	1.94709	2.48444	4.30862	2.95028	4.8946	4.66547	3.73695	1.42847	1.71007	0	0	17	35	3	516	244	58	0	0	0	0	168.179	1874.16	456.969	6437.45	4289.73	672.908	0	0
URS000015B1A9	27	Homo sapiens (human) piR-57660	32.3566	17.6204	2.12473	2.36077	0.018237	0.0774801	4.4611	#NAME?	4.49153	2.12151	3.91627	4.26815	1.72361	4.39373	4.23072	4.22375	1.69394	1.96243	8	0	83	30	0	282	141	86	0	0	393.294	0	821.107	1606.43	0	3518.14	2478.9	997.761	0	0
URS00000AE0C5	30	Homo sapiens (human) piR-36245	28.3184	15.6718	1.95712	2.46468	0.0137137	0.076164	4.29203	#NAME?	4.4685	2.09202	3.82399	4.50025	4.42592	3.37331	3.28445	2.87149	1.6574	1.9215	8	0	77	39	14	94	50	18	0	0	393.294	0	761.75	2088.35	2132.52	1172.71	879.044	208.834	0	0
URS00002154C2	26	Homo sapiens (human) piR-33044	26.9777	1196.16	1.09937	4.324	1.53224e-05	0.000699723	10.5327	5.79721	10.2795	9.14863	9.39888	10.6416	10.8786	9.06205	9.95467	10.4434	7.95523	8.14059	358	47	2521	2505	1225	3314	5897	6144	18	11	17599.9	17938.9	24939.9	134137	186596	41344.4	103674	71281.9	1739.97	1923.75
URS00004E6E4D	31	Homo sapiens (human) piR-36441	26.0519	13.9573	2.32995	2.01863	0.0435256	0.11926	4.12488	#NAME?	2.45018	1.7883	3.90234	2.93449	1.25667	4.86496	2.67059	4.0268	1.22743	1.54707	1	0	104	9	0	559	32	88	0	0	49.1618	0	1028.86	481.928	0	6973.9	562.588	1020.96	0	0
URS000056EF70	31	Homo sapiens (human) piR-44984	25.5785	13.6633	2.24246	2.0856	0.0370152	0.105647	4.09416	#NAME?	1.46457	1.83272	2.24014	4.04176	2.84834	4.59306	4.23285	3.3539	1.29372	1.59162	0	0	14	29	3	418	172	42	0	0	0	0	138.5	1552.88	456.969	5214.83	3023.91	487.279	0	0
URS00005469EA	26	Homo sapiens (human) piR-57942	25.0173	13.3818	2.32427	1.99841	0.0456718	0.122687	4.06413	#NAME?	2.42808	1.76626	3.88767	2.91647	1.22025	4.85052	2.65159	3.80244	1.19047	1.52528	1	0	104	9	0	557	32	71	0	0	49.1618	0	1028.86	481.928	0	6948.95	562.588	823.733	0	0
URS000025C8A1	27	Homo sapiens (human) piR-33423	23.7231	12.6941	2.10514	2.17003	0.0300044	0.0978716	3.98801	#NAME?	3.65051	1.87208	4.13431	1.9595	2.13718	3.22707	4.35391	3.92273	1.30804	1.63142	4	0	125	2	1	97	189	75	0	0	196.647	0	1236.61	107.095	152.323	1210.14	3322.78	870.14	0	0
URS00003CD606	28	Homo sapiens (human) piR-45030	23.7231	12.6941	2.10514	2.17003	0.0300044	0.0978716	3.98801	#NAME?	3.65051	1.87208	4.13431	1.9595	2.13718	3.22707	4.35391	3.92273	1.30804	1.63142	4	0	125	2	1	97	189	75	0	0	196.647	0	1236.61	107.095	152.323	1210.14	3322.78	870.14	0	0
URS00000B8F4E	28	Homo sapiens (human) piR-33519	22.8258	12.3251	2.21454	2.03771	0.0415791	0.116252	3.94545	#NAME?	3.82003	1.81026	3.80639	2.32196	1.24711	3.24312	3.50418	4.49123	1.21322	1.5698	5	0	93	4	0	104	82	138	0	0	245.809	0	920.036	214.19	0	1297.47	1441.63	1601.06	0	0
URS000000E79F	31	Homo sapiens (human) piR-33081	22.5421	350.219	1.95983	2.29333	0.0218288	0.0808256	8.75868	4.21301	6.20967	5.10509	7.16455	6.61728	6.19109	8.48749	9.39116	8.88003	6.05698	5.07494	10	0	668	85	18	5477	7706	2911	17	0	491.618	0	6608.43	4551.54	2741.81	68329.3	135478	33773	1643.31	0
URS0000386F92	27	Homo sapiens (human) piR-33043	19.0177	1797.13	0.982334	4.32569	1.52058e-05	0.000699723	11.1144	6.87962	10.7747	9.94951	10.1373	11.2986	11.1822	10.0539	10.9003	11.1484	8.71473	8.99269	461	86	4238	3860	1316	7810	12429	9944	33	25	22663.6	32824.4	41925.9	206693	200457	97435	218513	115369	3189.95	4372.16
URS00000D96EE	27	Homo sapiens (human) piR-36246	18.468	9.7134	2.0073	2.09583	0.0360972	0.10522	3.6019	#NAME?	1.381	1.79089	3.25886	3.69214	3.6734	3.68691	3.05431	3.27037	1.18736	1.55216	0	0	53	21	8	172	51	40	0	0	0	0	524.322	1124.5	1218.58	2145.82	896.624	464.075	0	0
URS000004A8A8	29	Homo sapiens (human) piR-55891	-21.165	32.2677	1.41595	-3.11001	0.00187082	0.0233002	2.76555	7.06758	4.22767	2.12076	1.91513	2.78288	2.82296	2.06133	2.11914	3.49718	6.02683	5.63362	6	0	4	5	2	12	8	38	72	17	294.971	0	39.5714	267.738	304.646	149.708	140.647	440.871	6959.88	2973.07
URS00005C2913	30	Homo sapiens (human) piR-46944	-23.4754	17.8366	1.36158	-3.34397	0.000825883	0.0141433	1.68106	6.25468	2.38832	1.72366	1.25687	2.40853	2.44235	1.77225	1.29212	2.75551	5.89261	3.60621	1	0	3	5	2	17	4	23	61	3	49.1618	0	29.6786	267.738	304.646	212.086	70.3235	266.843	5896.57	524.659
URS0000169740	29	Homo sapiens (human) piR-30597	-58.186	20.7299	2.76744	-2.11842	0.0341394	0.103935	0.471688	6.61622	0.60718	1.07652	-0.647012	2.60167	0.192102	-0.730651	0.607705	0.808217	0.088637	8.75994	0	0	0	9	0	0	5	4	0	30	0	0	0	481.928	0	0	87.9044	46.4075	0	5246.59
URS00000C7992	31	Homo sapiens (human) piR-51810	-66.6523	12.1975	2.5303	-2.39442	0.0166468	0.076164	-0.911991	5.87926	0.324733	0.788783	-1.04089	-0.696781	-0.0856645	-0.521647	1.09798	0.752196	-0.187963	7.50122	0	0	0	0	0	2	12	5	0	18	0	0	0	0	0	24.9513	210.97	58.0094	0	3147.95
URS000054D6A9	29	Homo sapiens (human) piR-34896	-82.0701	10.1633	2.54781	-2.49578	0.0125679	0.0748609	0.84496	5.4473	1.69997	2.21638	-0.825597	-0.521161	0.0125116	-0.906236	-0.851604	-0.186996	6.25445	2.77728	1	1	0	0	0	0	0	1	34	2	49.1618	381.679	0	0	0	0	0	11.6019	3286.61	349.773
URS000030AF74	27	Homo sapiens (human) piR-36678	-89.2352	9.09913	1.61316	-4.01667	5.9027e-05	0.00202168	-1.09536	5.44704	0.266926	0.726687	-0.816536	-0.558493	1.01327	-0.232938	-0.437641	0.095338	3.51351	3.20981	0	0	0	0	1	3	1	2	25	5	0	0	0	0	152.323	37.427	17.5809	23.2037	2416.63	874.432
URS000037B0C2	30	Homo sapiens (human) piR-35135	-90.0851	5.9452	3.29641	-1.96978	0.0488633	0.125209	-3.76048	4.87926	-0.197355	0.253701	-1.80521	-1.21911	-0.596261	-0.489086	-1.84495	-1.73656	-0.695696	6.49754	0	0	0	0	0	5	0	0	0	9	0	0	0	0	0	62.3784	0	0	0	1573.98
URS0000038E41	30	Homo sapiens (human) piR-59930	-103.101	6.16582	2.53681	-2.63635	0.0083804	0.0604271	-3.82006	4.93291	-0.0720991	0.37984	-0.915163	-1.09585	-0.471787	-1.72642	-1.64667	-0.744411	6.60339	0.145714	0	0	1	0	0	0	0	1	28	0	0	0	9.89286	0	0	0	0	11.6019	2706.62	0
URS0000405547	30	Homo sapiens (human) piR-33295	-103.101	6.16582	2.53681	-2.63635	0.0083804	0.0604271	-3.82006	4.93291	-0.0720991	0.37984	-0.915163	-1.09585	-0.471787	-1.72642	-1.64667	-0.744411	6.60339	0.145714	0	0	1	0	0	0	0	1	28	0	0	0	9.89286	0	0	0	0	11.6019	2706.62	0
URS00000EE070	26	Homo sapiens (human) piR-32286	-138.167	7.89249	2.62258	-2.71118	0.0067045	0.0604271	-4.1756	5.29429	-0.095351	0.361867	-1.73994	-1.13106	-0.499707	-1.35585	-1.7827	-0.792904	-0.6005	7.68899	0	0	0	0	0	1	0	1	0	12	0	0	0	0	0	12.4757	0	11.6019	0	2098.64
URS0000401D3A	30	Homo sapiens (human) piR-34582	-140.925	7.00553	2.98229	-2.39373	0.0166782	0.076164	-5.0824	5.12555	-0.0783028	0.376513	-1.69785	-1.10857	-0.480535	-0.997003	-1.73901	-1.62659	7.56679	0.140897	0	0	0	0	0	2	0	0	32	0	0	0	0	0	0	24.9513	0	0	3093.28	0
URS00002CE9E4	29	Homo sapiens (human) piR-37510	-165.446	10.9719	3.07719	-2.39511	0.0166154	0.076164	0.2264	5.64904	0.139509	1.93955	-1.33052	-0.90847	-0.269636	-1.44063	-1.36532	-1.26942	7.25786	1.69989	0	1	0	0	0	0	0	0	43	1	0	381.679	0	0	0	0	0	0	4156.6	174.886
URS00004AB90E	30	Homo sapiens (human) piR-41679	-165.446	10.9719	3.07719	-2.39511	0.0166154	0.076164	0.2264	5.64904	0.139509	1.93955	-1.33052	-0.90847	-0.269636	-1.44063	-1.36532	-1.26942	7.25786	1.69989	0	1	0	0	0	0	0	0	43	1	0	381.679	0	0	0	0	0	0	4156.6	174.886
URS0000208305	29	Homo sapiens (human) piR-35002	-176.073	6.98192	3.47477	-2.14691	0.0318003	0.0990145	#NAME?	5.12555	-0.155894	0.29885	-1.84736	-1.186	-0.558062	-1.99364	-1.89265	-1.76959	7.97179	0.063271	0	0	0	0	0	0	0	0	32	0	0	0	0	0	0	0	0	0	3093.28	0
URS000051813E	29	Homo sapiens (human) piR-61945	-176.073	6.98192	3.47477	-2.14691	0.0318003	0.0990145	#NAME?	5.12555	-0.155894	0.29885	-1.84736	-1.186	-0.558062	-1.99364	-1.89265	-1.76959	7.97179	0.063271	0	0	0	0	0	0	0	0	32	0	0	0	0	0	0	0	0	0	3093.28	0
URS00005C76D0	27	Homo sapiens (human) piR-46837	-227.468	9.15626	3.53976	-2.21188	0.026975	0.0947583	#NAME?	5.51669	-0.217709	0.242156	-1.98427	-1.25942	-0.624407	-2.14801	-2.03451	-1.89881	-0.725783	8.4454	0	0	0	0	0	0	0	0	0	14	0	0	0	0	0	0	0	0	0	2448.41
URS00004855B9	29	Homo sapiens (human) piR-51809	-261.623	11.7841	2.99774	-2.67913	0.00738135	0.0604271	-6.0824	5.87926	-0.0342942	0.42931	-1.76144	-1.08447	-0.444298	-1.35573	-1.8104	-1.67762	-0.546499	9.50467	0	0	0	0	0	1	0	0	0	18	0	0	0	0	0	12.4757	0	0	0	3147.95
URS00002E433C	28	Homo sapiens (human) piR-30281	-310.072	26.2992	2.51611	-3.28938	0.00100408	0.0152843	-2.62309	7.03173	0.316347	0.787314	-0.649926	-0.400378	-0.0884947	-0.714076	-0.670738	0.619079	4.16894	4.53734	0	0	0	0	0	0	0	4	48	24	0	0	0	0	0	0	0	46.4075	4639.92	4197.27
URS00001940C2	26	Homo sapiens (human) piR-36236	-1292.08	81.6311	1.88358	-5.48714	4.08488e-08	5.59629e-06	-3.46723	8.6717	0.959626	1.43475	0.093718	0.316901	0.588137	0.041966	0.5754	0.525685	5.5963	10.1295	0	0	0	0	0	0	2	1	137	79	0	0	0	0	0	0	35.1617	11.6019	13243.1	13816

## Sheet: DE_Y RNA
SeqID	Length	Description	Disease/Control.fc	Disease/Control.baseMean	Disease/Control.lfcSE	Disease/Control.stat	Disease/Control.raw.pval	Disease/Control.bh.pval	Disease.mean	Control.mean	LM1_Norm.	LM2_Norm.	LM3_Norm.	LM4_Norm.	LM5_Norm.	LM6_Norm.	LM7_Norm.	LM8_Norm.	HC1_Norm.	HC2_Norm.	LM1_Read_Count	LM2_Read_Count	LM3_Read_Count	LM4_Read_Count	LM5_Read_Count	LM6_Read_Count	LM7_Read_Count	LM8_Read_Count	HC1_Read_Count	HC2_Read_Count	LM1_RPM	LM2_RPM	LM3_RPM	LM4_RPM	LM5_RPM	LM6_RPM	LM7_RPM	LM8_RPM	HC1_RPM	HC2_RPM
URS00006980A4	109	Homo sapiens Y RNA	489.584	187.424	2.05998	4.33763	1.44027e-05	0.000298275	7.87209	#NAME?	9.30896	4.26603	7.1296	6.57121	7.37626	6.56817	6.02666	4.55916	2.37917	3.12952	345	0	1258	286	121	562	227	145	0	0	1029.95	0	233.146	145.977	278.597	97.2557	70.5364	24.5732	0	0
URS0000694D1D	111	Homo sapiens Y RNA	366.829	140.326	2.10577	4.04553	5.22041e-05	0.000985736	7.45456	#NAME?	8.86234	4.00831	6.0706	4.79735	7.29977	6.33061	5.92127	4.32589	2.20567	2.92739	263	0	548	62	125	504	229	129	0	0	785.15	0	101.561	31.6455	287.807	87.2186	71.1579	21.8617	0	0
URS0000691F33	122	Homo sapiens Y RNA	157.026	144.612	2.03477	3.58511	0.000336937	0.00470247	7.49661	-0.55286	8.84864	3.95401	5.93083	2.7159	7.45996	5.52762	5.29797	6.60198	2.62071	2.86865	263	0	492	6	145	249	132	1092	1	0	785.15	0	91.1827	3.06246	333.856	43.0902	41.0168	185.062	2.10101	0
URS00006B442B	113	Homo sapiens Y RNA	117.896	50.8975	2.51409	2.73712	0.00619804	0.0560443	5.99145	#NAME?	2.88997	7.75111	3.18557	2.56874	1.32877	4.10318	3.76648	2.45131	1.18692	1.78201	2	14	64	12	0	116	55	35	0	0	5.97072	570.056	11.8612	6.12493	0	20.0741	17.0903	5.93146	0	0
URS0000703452	102	Homo sapiens Y RNA	83.749	31.5031	2.26049	2.82593	0.0047143	0.0472903	5.29935	#NAME?	5.66945	3.34801	4.88852	1.94364	5.71519	4.66842	4.54736	3.41624	2.13512	2.51244	29	0	301	0	53	175	101	69	0	0	86.5754	0	55.7846	0	122.03	30.2843	31.384	11.6935	0	0
URS0000695A06	79	Homo sapiens Y RNA	76.6682	28.7136	2.40204	2.60635	0.00915132	0.0675305	5.16559	#NAME?	5.26747	3.08363	5.08881	1.96419	1.90523	3.19578	5.73247	4.06555	1.82396	2.20783	23	0	431	2	0	40	380	186	0	0	68.6633	0	79.8776	1.02082	0	6.92211	118.079	31.5215	0	0
URS0000718E38	111	Homo sapiens Y RNA	71.4379	26.0381	1.94726	3.16272	0.00156305	0.0176049	5.02448	#NAME?	4.80091	3.34945	3.70806	4.28409	2.72539	4.69492	5.79431	4.3273	2.28307	2.58299	13	0	82	61	1	189	378	212	0	0	38.8097	0	15.1971	31.135	2.30246	32.707	117.457	35.9277	0	0
URS00006C7AF8	109	Homo sapiens Y RNA	62.076	240.165	1.54479	3.85551	0.000115487	0.00195112	8.22489	2.0321	9.18663	4.63715	6.56067	5.90267	7.64052	7.55563	8.95228	5.96635	4.13309	3.46473	280	0	667	135	134	1169	2499	475	6	0	835.901	0	123.616	68.9054	308.529	202.299	776.522	80.4984	12.606	0
URS000066603E	114	Homo sapiens Y RNA	59.8565	22.4693	2.15161	2.74373	0.00607449	0.0557117	4.81181	#NAME?	5.38834	3.12705	4.01705	2.12991	5.06114	3.75452	3.80399	2.97233	2.11838	2.36982	29	0	148	1	36	79	55	45	0	0	86.5754	0	27.429	0.510411	82.8884	13.6712	17.0903	7.62617	0	0
URS00006D7A30	111	Homo sapiens Y RNA	46.0688	16.9495	1.73955	3.17652	0.00149052	0.0173984	4.4051	#NAME?	4.78822	3.25043	3.70151	3.9698	4.57585	3.87548	3.13788	3.90484	2.43442	2.6149	16	0	94	50	22	87	18	152	0	0	47.7658	0	17.4211	25.5205	50.654	15.0556	5.5932	25.7595	0	0
URS0000626A21	96	Homo sapiens Y RNA	43.9715	1691.19	1.19303	4.57533	4.7547e-06	0.000105259	11.0378	5.54229	8.97322	9.95034	9.20705	10.723	8.70355	12.5304	10.6599	9.61065	7.10923	5.5482	142	35	3969	5357	197	46471	6562	6909	61	2	423.921	1425.14	735.578	2734.27	453.584	8041.94	2039.03	1170.87	128.161	15.4444
URS0000698282	112	Homo sapiens Y RNA	38.1011	13.7411	2.01982	2.60011	0.00931929	0.0679884	4.10235	#NAME?	4.02137	2.93798	3.05386	2.36516	2.88458	4.37215	4.34734	2.91286	2.10294	2.27647	9	0	53	4	3	218	139	51	0	0	26.8682	0	9.82253	2.04164	6.90737	37.7255	43.1919	8.64299	0	0
URS00006B4538	113	Homo sapiens Y RNA	34.3246	12.4355	2.46711	2.06767	0.0386712	0.178611	3.95832	#NAME?	1.9978	2.74431	3.04716	3.41237	1.92654	4.29891	4.22988	2.74266	1.89559	2.06371	0	0	68	42	0	237	144	51	0	0	0	0	12.6025	21.4372	0	41.0135	44.7456	8.64299	0	0
URS000072E44D	108	Homo sapiens Y RNA	31.0801	11.1909	1.97887	2.50543	0.0122302	0.0818735	3.80618	#NAME?	3.97191	2.88694	3.95129	2.36385	2.68571	3.61541	3.43822	2.89787	2.21762	2.32277	10	0	216	3	2	100	51	53	0	0	29.8536	0	40.0314	1.53123	4.60491	17.3053	15.8474	8.98193	0	0
URS000067843B	96	Homo sapiens Y RNA	30.9411	3831.44	0.670956	7.3797	1.58641e-13	2.54619e-11	12.2139	7.27307	11.3331	12.3152	10.7654	11.7885	11.5487	12.9619	12.4332	11.4416	8.03357	8.49227	805	195	11169	10003	1708	52648	22236	24644	87	38	2403.21	7940.06	2069.96	5105.64	3932.59	9110.89	6909.46	4176.43	182.788	293.443
URS0000659BCE	95	Homo sapiens Y RNA	29.0696	385.408	0.912208	5.32931	9.85864e-08	3.01393e-06	8.89985	4.0348	8.5833	6.92465	7.3846	8.31247	9.77526	8.25532	9.34206	8.25716	5.21809	5.21232	135	3	1064	897	653	1682	2797	2832	13	3	403.024	122.155	197.192	457.838	1503.5	291.075	869.12	479.94	27.3131	23.1666
URS0000727902	104	Homo sapiens Y RNA	27.1304	9.6674	1.98454	2.39947	0.0164188	0.0965661	3.59506	#NAME?	3.50903	2.8112	3.72038	2.29643	3.23845	3.47163	3.38172	2.3578	2.14135	2.24732	6	0	177	3	7	92	53	14	0	0	17.9122	0	32.8035	1.53123	16.1172	15.9209	16.4689	2.37259	0	0
URS0000705A37	113	Homo sapiens Y RNA	26.8784	9.49829	1.98911	2.38719	0.0169779	0.0965661	3.5696	#NAME?	3.4481	2.73164	2.58471	2.78552	2.32928	3.92603	3.55184	2.51486	2.03555	2.14792	6	0	30	17	1	179	73	31	0	0	17.9122	0	5.55992	8.67698	2.30246	30.9765	22.6835	5.25358	0	0
URS0000641C1B	96	Homo sapiens Y RNA	25.994	3592.35	0.684448	6.867	6.55676e-12	6.79738e-10	12.1187	7.42801	11.2022	12.0304	10.7196	11.6886	11.3871	12.955	12.3996	11.3942	8.11974	8.56828	727	155	10858	9283	1503	52810	21824	23918	98	42	2170.36	6311.33	2012.32	4738.14	3460.59	9138.92	6781.44	4053.39	205.899	324.332
URS00006AE6F1	97	Homo sapiens Y RNA	25.5638	2728.1	0.569375	8.21257	2.16508e-16	1.38998e-13	11.7214	7.06314	11.027	12.1058	10.5045	11.3743	11.3038	11.699	12.1821	11.1705	7.7177	8.26889	659	173	9519	7466	1473	19379	19038	20785	71	34	1967.35	7044.26	1764.16	3810.73	3391.52	3353.59	5915.74	3522.44	149.172	262.554
URS000063D69A	120	Homo sapiens Y RNA	24.287	21.5831	1.92817	2.38678	0.0169968	0.0965661	4.74462	-0.55286	4.79442	3.21349	3.80072	2.26385	3.28229	4.79175	5.2491	3.64246	2.53388	2.48915	15	0	107	1	4	243	259	107	1	0	44.7804	0	19.8304	0.510411	9.20982	42.0518	80.4799	18.1333	2.10101	0
URS00006B77C9	102	Homo sapiens Y RNA	23.3468	8.34347	2.01078	2.2604	0.0237966	0.123205	3.38258	#NAME?	3.5815	2.71408	3.03403	2.14522	2.53952	2.89281	3.3138	3.23328	2.11328	2.19292	8	0	76	1	2	43	57	129	0	0	23.8829	0	14.0851	0.510411	4.60491	7.44127	17.7118	21.8617	0	0
URS00006481F8	95	Homo sapiens Y RNA	23.0945	4115.6	0.683916	6.62285	3.52329e-11	2.82744e-09	12.3132	7.7922	11.4008	12.3182	10.9044	11.8772	11.5822	13.1644	12.5134	11.6206	8.38048	8.91885	831	191	12258	10523	1713	60932	23247	28000	119	56	2480.83	7777.19	2271.78	5371.05	3944.11	10544.5	7223.61	4745.17	250.02	432.442
URS000065EE57	103	Homo sapiens Y RNA	22.816	20.084	1.88037	2.39951	0.016417	0.0965661	4.64007	-0.55286	4.15697	3.13094	2.81084	2.57877	3.35623	4.81543	5.32162	3.65652	2.44088	2.38731	8	0	27	6	5	266	292	119	1	0	23.8829	0	5.00393	3.06246	11.5123	46.0321	90.7341	20.167	2.10101	0
URS00006605C7	97	Homo sapiens Y RNA	22.1717	2908.99	0.590486	7.57114	3.69967e-14	7.91729e-12	11.8118	7.36215	11.1274	12.1796	10.5554	11.5301	11.4066	11.7877	12.2819	11.2435	7.77022	8.59907	705	181	9749	8373	1579	20530	20360	21720	72	46	2104.68	7370.01	1806.79	4273.67	3635.58	3552.78	6326.53	3680.9	151.273	355.221
URS000072889D	110	Homo sapiens Y RNA	21.8431	7.78042	2.23231	1.99305	0.0462557	0.19036	3.28178	#NAME?	3.20452	2.64592	3.16455	2.00362	3.14988	3.3072	2.89854	2.29369	2.03173	2.115	5	0	104	0	8	94	32	18	0	0	14.9268	0	19.2744	0	18.4196	16.267	9.94346	3.05047	0	0
URS00006C9A71	96	Homo sapiens Y RNA	21.2918	4017.46	0.743907	5.93116	3.00806e-09	1.48552e-07	12.277	7.87621	11.2732	12.162	10.8388	11.8064	11.4704	13.2197	12.5119	11.5284	8.17511	9.07954	752	169	11704	10004	1572	64289	23424	26134	98	67	2244.99	6881.39	2169.11	5106.15	3619.46	11125.4	7278.61	4428.94	205.899	517.387
URS000065A213	96	Homo sapiens Y RNA	18.5286	4793.68	0.753643	5.58843	2.2913e-08	8.65302e-07	12.5294	8.32709	11.5727	12.583	11.0999	12.0459	11.7138	13.475	12.6457	11.7595	8.4113	9.53643	929	231	13985	11737	1850	76466	25162	30433	114	97	2773.4	9405.92	2591.85	5990.69	4259.54	13232.7	7818.67	5157.49	239.515	749.052
URS00007250CB	101	Homo sapiens Y RNA	18.4509	15.5829	1.40503	2.99325	0.00276023	0.0294251	4.27114	-0.55286	3.55271	3.32327	4.27413	4.35263	4.32874	3.94844	3.82315	4.08195	2.79076	2.73792	3	0	191	78	16	91	50	183	1	0	8.95608	0	35.3982	39.812	36.8393	15.7478	15.5367	31.0131	2.10101	0
URS00006E1108	96	Homo sapiens Y RNA	18.1002	2845.98	0.550893	7.58394	3.35225e-14	7.91729e-12	11.7766	7.61952	11.1541	12.0008	10.677	11.4508	11.3162	11.8441	12.2661	11.3973	7.9498	8.78972	717	155	10774	7781	1453	21413	19992	24632	86	55	2140.5	6311.33	1996.75	3971.5	3345.47	3705.58	6212.18	4174.4	180.687	424.72
URS00006FBB92	94	Homo sapiens Y RNA	17.9467	1091.35	0.701971	5.93422	2.9524e-09	1.48552e-07	10.3935	6.25386	9.44458	9.86921	9.06937	9.92011	10.3909	10.277	11.3453	9.81787	6.80374	7.31735	210	32	3432	2669	836	7138	11456	8098	42	19	626.926	1302.98	636.055	1362.29	1924.85	1235.25	3559.76	1372.37	88.2423	146.722
URS000069C14B	96	Homo sapiens Y RNA	17.8337	4229.55	0.764837	5.43454	5.49394e-08	1.76355e-06	12.348	8.19818	11.3114	12.3725	10.8243	11.8832	11.5369	13.3901	12.3795	11.4706	8.54252	9.27384	765	199	11357	10525	1639	73076	20684	24483	140	79	2283.8	8102.94	2104.8	5372.07	3773.72	12646	6427.2	4149.14	294.141	610.053
URS000071B4CE	98	Homo sapiens Y RNA	17.7234	536.27	1.06687	3.88763	0.000101228	0.00175643	9.36812	5.24976	8.12348	8.70504	7.41416	9.35665	7.84515	10.7875	8.6925	7.60456	5.63893	6.3029	85	15	1024	2072	117	13423	1517	1492	19	10	253.756	610.774	189.779	1057.57	269.387	2322.89	471.382	252.85	39.9192	77.2219
URS0000653666	96	Homo sapiens Y RNA	17.4249	1802.93	1.07879	3.82196	0.000132394	0.0021794	11.1174	7.00308	9.19727	10.4469	9.32412	10.8363	8.97375	12.615	10.7602	9.72134	7.26855	7.97131	160	50	4076	5548	231	47439	6719	7082	63	34	477.658	2035.91	755.408	2831.76	531.867	8209.45	2087.82	1200.19	132.364	262.554
URS00006C2A6C	96	Homo sapiens Y RNA	16.5846	2584.01	0.575769	7.03715	1.96211e-12	2.51935e-10	11.6354	7.6081	11.1996	11.9384	10.5517	11.049	11.4225	11.5049	12.1133	11.24	7.69948	8.82457	762	150	9886	5634	1625	16397	17931	21994	69	59	2274.84	6107.74	1832.18	2875.65	3741.49	2837.55	5571.76	3727.33	144.97	455.609
URS0000633947	92	Homo sapiens Y RNA	16.5393	1096.69	0.742922	5.44852	5.07903e-08	1.71618e-06	10.399	6.36542	9.08328	10.0034	9.3317	10.2634	9.18019	10.6573	11.3097	10.0175	6.98634	7.31508	153	36	4335	3586	294	9863	11138	9632	51	19	456.76	1465.86	803.409	1830.33	676.922	1706.82	3460.95	1632.34	107.151	146.722
URS00006ADC49	96	Homo sapiens Y RNA	16.5045	2574.46	0.767097	5.27285	1.34322e-07	3.91976e-06	11.6301	7.60144	10.7035	11.6377	10.1568	10.7018	11.0779	12.4769	11.9931	10.9825	7.57966	8.80196	509	119	7172	4277	1239	37757	16552	18056	64	60	1519.55	4845.47	1329.19	2183.03	2852.74	6533.96	5143.25	3059.96	134.465	463.331
URS000062F7D6	95	Homo sapiens Y RNA	16.2973	1958.37	1.0925	3.68563	0.000228141	0.0034062	11.2353	7.21468	9.26285	10.9144	9.35017	10.8076	9.02257	12.7343	10.8245	9.67413	7.51379	8.11578	166	73	4084	5324	236	51498	6974	6662	78	38	495.57	2972.43	756.891	2717.43	543.379	8911.88	2167.05	1129.01	163.879	293.443
URS0000633C0A	97	Homo sapiens Y RNA	16.193	1804.11	0.676402	5.93922	2.86384e-09	1.48552e-07	11.1164	7.12912	10.6709	11.6101	9.82622	10.5484	11.0339	10.7225	11.5501	10.5693	6.92537	8.41449	532	124	5802	4029	1278	9221	12165	13592	36	46	1588.21	5049.07	1075.29	2056.44	2942.54	1595.72	3780.07	2303.44	75.6363	355.221
URS0000712698	84	Homo sapiens Y RNA	15.4495	5.1751	1.89011	2.08955	0.0366584	0.171786	2.69352	#NAME?	1.88206	2.35542	2.36905	2.77993	2.74677	2.36667	2.25709	2.54154	1.85475	1.90254	0	0	40	35	7	29	14	73	0	0	0	0	7.41323	17.8644	16.1172	5.01853	4.35026	12.3713	0	0
URS000066697F	97	Homo sapiens Y RNA	14.9247	2748.6	0.771803	5.05262	4.35784e-07	1.11909e-05	11.7222	7.8353	10.5111	11.7441	10.4687	11.1719	10.6808	12.6421	12.0057	11.1709	7.8373	8.97678	422	128	9249	6295	863	42637	16463	20842	81	69	1259.82	5211.94	1714.12	3213.03	1987.02	7378.46	5115.6	3532.1	170.182	532.831
URS000065A624	96	Homo sapiens Y RNA	14.8122	1947.67	0.618386	6.28849	3.20573e-10	2.05808e-08	11.2248	7.36676	10.6835	11.4751	10.0485	10.6813	11.0473	11.1565	11.6959	10.9271	7.21622	8.60582	523	108	6841	4392	1259	12996	13413	17970	47	53	1561.34	4397.57	1267.85	2241.72	2898.79	2249	4167.86	3045.38	98.7474	409.276
URS00006A9AE8	97	Homo sapiens Y RNA	14.8018	4527.96	0.744834	5.21955	1.79354e-07	4.79772e-06	12.4423	8.56166	11.4623	12.4593	10.9648	11.9868	11.6737	13.3946	12.6152	11.6984	8.67993	9.65109	848	209	12473	11206	1795	71827	24621	29000	153	109	2531.59	8510.12	2311.63	5719.66	4132.91	12429.9	7650.56	4914.64	321.454	841.718
URS000069B369	97	Homo sapiens Y RNA	14.7022	3173.84	0.687748	5.63864	1.71401e-08	7.16998e-07	11.9294	8.06647	11.2479	11.9513	10.577	11.4001	11.5196	12.582	12.3024	11.2252	7.96408	9.2573	762	146	9653	7308	1696	39031	20255	20835	84	84	2274.84	5944.87	1789	3730.08	3904.96	6754.43	6293.9	3530.92	176.485	648.664
URS00006A0404	112	Homo sapiens Y RNA	14.4404	20.9544	1.44701	2.66206	0.00776631	0.0658244	4.69222	0.44714	4.14145	3.43493	4.87518	4.36459	3.48203	4.86169	4.93825	3.63664	3.00132	2.77854	6	0	320	66	4	230	164	83	2	0	17.9122	0	59.3058	33.6871	9.20982	39.8022	50.9602	14.066	4.20202	0
URS000065DA04	95	Homo sapiens Y RNA	14.4245	864.255	0.683739	5.63146	1.78691e-08	7.16998e-07	10.0523	6.20926	9.39597	8.14237	9.05614	10.0985	10.054	10.4487	10.5287	9.70179	7.01377	6.94573	212	7	3581	3261	658	8643	6056	7698	57	14	632.896	285.028	663.669	1664.45	1515.02	1495.7	1881.8	1304.58	119.757	108.111
URS00006CFDFE	93	Homo sapiens Y RNA	14.2452	2577.87	0.559517	6.84949	7.41148e-12	6.79738e-10	11.6286	7.80704	11.0069	11.9833	10.4323	11.2491	11.2699	11.5967	12.1574	11.1694	8.19495	8.81737	642	155	8846	6653	1419	17634	18517	20589	115	58	1916.6	6311.33	1639.44	3395.76	3267.18	3051.61	5753.84	3489.23	241.616	447.887
URS000063BEBE	96	Homo sapiens Y RNA	14.2049	827.969	0.667607	5.73438	9.78672e-09	4.48791e-07	9.99015	6.16447	8.98706	10.0641	9.1686	9.91813	8.46664	10.5916	10.1614	9.82905	6.87762	7.00182	149	40	3976	2812	165	9796	4466	8634	50	15	444.819	1628.73	736.875	1435.27	379.905	1695.23	1387.73	1463.21	105.05	115.833
URS0000670DF5	96	Homo sapiens Y RNA	14.1934	92.5929	1.2086	3.16659	0.00154235	0.0176049	6.82313	3.32749	7.00676	4.37335	5.54634	6.7636	6.11348	7.41732	6.72253	6.35146	2.80206	4.85633	52	0	297	349	40	1237	434	790	0	4	155.239	0	55.0432	178.133	92.0982	214.066	134.858	133.882	0	30.8887
URS00006B2647	91	Homo sapiens Y RNA	13.368	2079.97	0.679561	5.5046	3.70007e-08	1.31969e-06	11.3171	7.6019	10.8255	11.4787	10.139	10.6428	11.1981	11.1307	11.9259	10.9933	7.14908	8.8558	583	107	7299	4191	1413	12552	16063	18768	42	66	1740.46	4356.85	1352.73	2139.13	3253.37	2172.16	4991.31	3180.62	88.2423	509.664
URS0000627680	111	Homo sapiens Y RNA	13.2074	1572.35	1.01213	3.67867	0.000234458	0.00342095	10.9138	7.17845	11.5291	9.6006	10.3436	11.1098	10.0994	11.4181	10.5343	7.22068	8.29611	6.8979	1178	24	9891	6991	622	17815	5559	692	172	11	3516.75	977.238	1833.11	3568.28	1432.13	3082.94	1727.37	117.274	361.373	84.9441
URS000068CB5D	114	Homo sapiens Y RNA	12.9415	27.0908	1.31727	2.80423	0.00504372	0.0490616	5.05971	1.0321	4.73537	3.61508	4.89677	4.88172	3.26675	5.17572	5.0068	5.18982	3.28561	2.91092	10	0	269	98	2	265	145	452	3	0	29.8536	0	49.854	50.0202	4.60491	45.859	45.0563	76.6006	6.30302	0
URS00006F135B	97	Homo sapiens Y RNA	12.6805	4730.94	0.761999	4.80912	1.51597e-06	3.60463e-05	12.5016	8.84117	11.5026	12.3609	10.9445	11.9459	11.6679	13.5207	12.8082	11.7498	9.10772	9.77335	866	190	12064	10683	1762	78849	28609	29908	231	120	2585.32	7736.47	2235.83	5452.72	4056.93	13645	8889.76	5068.52	485.333	926.662
URS0000640661	96	Homo sapiens Y RNA	12.6435	5302.34	0.731375	5.00471	5.59457e-07	1.38143e-05	12.666	9.00856	11.7192	12.6266	11.1764	12.115	11.8163	13.6305	12.9734	11.9545	9.38435	9.88365	1011	231	14286	11969	1939	84175	31958	34555	288	127	3018.2	9405.92	2647.64	6109.1	4464.46	14566.7	9930.41	5856.05	605.09	980.718
URS00001CB91D	90	Homo sapiens (human) ncRNA	12.6312	2041.58	0.580607	6.3019	2.94023e-10	2.05808e-08	11.2889	7.63894	10.715	11.4959	9.9083	11.0291	11.1315	11.2398	11.8934	10.6436	8.06932	8.55699	527	108	5911	5808	1328	13699	15560	13815	112	49	1573.28	4397.57	1095.49	2964.46	3057.66	2370.65	4835.01	2341.23	235.313	378.387
URS00006C048F	111	Homo sapiens Y RNA	12.1864	13.9822	1.73612	2.07774	0.0377333	0.175542	4.0747	1.32749	3.81509	3.09996	3.13946	3.69244	2.6428	4.54459	4.26285	3.16865	2.32067	3.01009	6	0	48	42	1	237	112	62	0	1	17.9122	0	8.89588	21.4372	2.30246	41.0135	34.8021	10.5072	0	7.72219
URS0000682FB0	97	Homo sapiens Y RNA	11.9363	4630	0.684928	5.22287	1.76175e-07	4.79772e-06	12.4687	8.89605	11.6414	12.5265	11.0884	11.9856	11.736	13.2843	12.8231	11.7849	9.13914	9.83717	969	217	13582	10969	1854	64476	28775	30587	235	126	2892.81	8835.86	2517.16	5598.69	4268.75	11157.8	8941.34	5183.59	493.737	972.996
URS0000659BAC	112	Homo sapiens Y RNA	11.6288	10.0789	1.68838	2.09646	0.0360413	0.170136	3.63554	-0.55286	3.58072	2.89038	2.64947	2.9869	2.99063	3.82702	3.88262	2.75981	2.4192	2.32903	6	0	24	19	4	135	95	39	1	0	17.9122	0	4.44794	9.6978	9.20982	23.3621	29.5196	6.60935	2.10101	0
URS00006A2BF7	97	Homo sapiens Y RNA	10.9828	5090.23	0.733362	4.71415	2.42724e-06	5.5653e-05	12.6029	9.14911	11.6731	12.5476	11.1389	12.0346	11.7678	13.5568	12.9528	11.9166	9.38178	10.038	976	217	13890	11222	1868	79513	31539	33598	288	148	2913.71	8835.86	2574.24	5727.83	4300.99	13760	9800.21	5693.87	605.09	1142.88
URS00006A60DC	105	Homo sapiens Y RNA	10.6483	712.385	0.908764	3.75516	0.00017323	0.00271254	9.76473	6.36215	10.6691	10.2812	9.29165	8.91943	9.5384	9.29911	8.11768	7.46245	6.44948	7.31841	666	51	4726	1266	453	3469	802	1126	36	23	1988.25	2076.63	875.873	646.18	1043.01	600.32	249.208	190.824	75.6363	177.61
URS000070E357	107	Homo sapiens Y RNA	10.215	2096.53	0.986837	3.39734	0.000680446	0.00856562	11.3208	7.968	12.0398	9.79764	11.4512	11.4079	10.5685	11.7495	10.2041	7.72088	8.62712	8.34489	1680	26	23405	8351	858	21898	3859	985	209	43	5015.4	1058.68	4337.67	4262.44	1975.51	3789.51	1199.12	166.928	439.111	332.054
URS000072D6E5	108	Homo sapiens Y RNA	10.0406	733.863	0.820979	4.05342	5.04746e-05	0.00098196	9.8047	6.52195	8.91954	9.4744	8.9733	9.00735	8.79686	9.90222	10.798	9.5758	5.83477	7.70499	146	25	3481	1327	231	5658	7866	7197	17	32	435.863	1017.96	645.136	677.315	531.867	979.133	2444.23	1219.68	35.7171	247.11
URS0000007D24	96	Homo sapiens RNA, Ro-associated Y4 (RNY4)	9.86482	5419.35	0.733043	4.50491	6.64003e-06	0.000142097	12.6897	9.39001	11.789	12.6473	11.206	12.143	11.8413	13.6611	13.0166	12.0015	9.61289	10.2268	1058	232	14422	12087	1952	85352	32724	35460	351	172	3158.51	9446.64	2672.84	6169.33	4494.39	14770.4	10168.4	6009.42	737.454	1328.22
URS0000687FC3	96	Homo sapiens Y RNA	9.68015	4702.49	0.793167	4.12905	3.64258e-05	0.000730793	12.4843	9.21189	11.3485	12.3588	10.9353	11.8792	11.4551	13.5581	12.8263	11.7987	9.42563	10.0228	754	189	11912	10051	1459	81097	28952	31077	314	151	2250.96	7695.75	2207.66	5130.14	3359.28	14034.1	8996.34	5266.63	659.717	1166.05
URS0000000098	111	Homo sapiens (human) ncRNA	9.64952	1764.95	0.956271	3.42001	0.00062619	0.00804027	11.0705	7.79625	11.5532	9.56925	11.2287	11.143	10.1449	11.4846	10.8539	7.51368	8.64846	7.85982	1153	22	19986	6881	615	18056	6961	849	223	28	3442.12	895.802	3704.02	3512.14	1416.01	3124.64	2163.01	143.88	468.525	216.221
URS00006C3C69	113	Homo sapiens Y RNA	9.64952	1764.95	0.956271	3.42001	0.00062619	0.00804027	11.0705	7.79625	11.5532	9.56925	11.2287	11.143	10.1449	11.4846	10.8539	7.51368	8.64846	7.85982	1153	22	19986	6881	615	18056	6961	849	223	28	3442.12	895.802	3704.02	3512.14	1416.01	3124.64	2163.01	143.88	468.525	216.221
URS00006455E3	95	Homo sapiens Y RNA	9.37477	2236.9	0.961955	3.35648	0.000789415	0.00956235	11.4111	8.18795	10.0452	10.3929	9.42913	10.4359	10.5504	12.6881	11.9535	10.3923	8.30397	8.97468	302	43	3968	3575	827	46734	16700	11407	148	76	901.579	1750.89	735.393	1824.72	1904.13	8087.45	5189.24	1933.15	310.949	586.886
URS00006D1B55	113	Homo sapiens Y RNA	9.36304	1561.13	0.899218	3.58865	0.000332396	0.00470247	10.8924	7.66188	11.2767	9.54549	10.9276	11.0567	10.0419	11.3503	10.7788	7.65933	8.47373	7.83145	930	22	15768	6505	573	16399	6643	1012	194	28	2776.38	895.802	2922.3	3320.22	1319.31	2837.89	2064.2	171.504	407.596	216.221
URS0000656B5D	113	Homo sapiens Y RNA	9.29486	25.2133	1.41069	2.28005	0.0226049	0.120419	4.9465	1.44714	4.88114	3.50002	3.54611	3.65944	5.1711	4.99136	5.33534	3.71984	3.33261	2.79831	13	0	55	24	31	239	225	87	4	0	38.8097	0	10.1932	12.2499	71.3761	41.3596	69.9149	14.7439	8.40403	0
URS000066AF0D	96	Homo sapiens Y RNA	9.19417	4406.04	0.796724	4.01735	5.88561e-05	0.00107959	12.3884	9.19063	11.4547	12.0066	10.7846	11.6494	11.502	13.5028	12.7836	11.6867	9.40706	9.97225	840	142	10593	8367	1543	78377	28285	28630	316	147	2507.7	5781.99	1963.21	4270.61	3552.69	13563.4	8789.09	4851.94	663.919	1135.16
URS0000689904	96	Homo sapiens Y RNA	9.09745	3697.59	0.850075	3.74727	0.00017877	0.00273263	12.1351	8.95255	11.1383	11.539	10.2947	11.4158	11.3537	13.337	12.519	11.2264	9.21521	9.67839	673	100	7259	7201	1430	71167	23685	20259	285	120	2009.15	4071.83	1345.32	3675.47	3292.51	12315.7	7359.71	3433.3	598.787	926.662
URS00006AEBAE	110	Homo sapiens Y RNA	9.02391	650.808	1.19381	2.6585	0.00784887	0.0658244	9.62887	6.44456	10.4785	5.6214	9.68592	8.53226	9.04222	9.68087	9.85825	7.06296	7.40357	6.06727	601	0	7046	969	316	5117	3892	850	102	7	1794.2	0	1305.84	494.588	727.576	885.512	1209.37	144.05	214.303	54.0553
URS00006A717B	106	Homo sapiens Y RNA	8.96686	377.311	1.17934	2.68338	0.00728825	0.0632305	8.84049	5.72573	10.0973	6.52042	8.5361	8.02338	8.84672	8.39304	7.52171	6.60084	4.28303	6.87705	495	2	3023	717	306	1949	594	656	4	20	1477.75	81.4365	560.255	365.964	704.551	337.28	184.575	111.173	8.40403	154.444
URS00006F27D5	96	Homo sapiens Y RNA	8.44035	2067.78	1.05298	2.92248	0.0034726	0.0359582	11.2936	8.21979	9.65094	9.8606	9.37778	10.7483	9.36035	12.7746	11.4595	10.4965	8.48652	8.8016	222	28	3960	4847	302	51540	11408	12947	187	68	662.75	1140.11	733.91	2473.96	695.341	8919.14	3544.84	2194.13	392.889	525.109
URS00006B8A08	113	Homo sapiens Y RNA	8.245	157.404	1.52984	1.98944	0.0466524	0.19065	7.57842	4.49153	6.88648	4.45269	5.87777	6.08416	5.10245	7.72358	8.99079	6.11647	5.63422	3.35101	43	0	388	174	14	1475	2829	594	33	0	128.37	0	71.9083	88.8114	32.2344	255.253	879.064	100.665	69.3333	0
URS0000672A07	107	Homo sapiens Y RNA	7.70385	138.836	1.11871	2.63303	0.00846279	0.0664672	7.39503	4.38644	8.26223	4.65098	7.06468	6.46799	7.58553	7.49725	6.87102	5.29409	5.52916	4.13077	136	0	1077	231	133	1155	432	245	27	1	406.009	0	199.601	117.905	306.227	199.876	134.237	41.5203	56.7272	7.72219
URS0000629D2F	109	Homo sapiens Y RNA	7.68281	160.267	1.4576	2.01814	0.0435765	0.186147	7.60139	4.61706	6.72431	4.54015	5.66093	6.55942	6.41954	7.68486	9.01056	5.94442	5.76618	3.42684	36	0	304	260	48	1388	2803	488	36	0	107.473	0	56.3406	132.707	110.518	240.197	870.985	82.7016	75.6363	0
URS000069E2BC	106	Homo sapiens Y RNA	7.64253	313.523	1.48631	1.97406	0.0483754	0.19236	8.56676	5.66888	9.9337	4.93743	8.09467	7.35216	8.55557	7.91761	6.84392	5.99443	3.37396	6.72828	472	0	2295	445	264	1437	365	427	1	20	1409.09	0	425.334	227.133	607.848	248.677	113.418	72.3639	2.10101	154.444
URS000063A7A5	96	Homo sapiens Y RNA	7.58186	2914.06	0.86697	3.371	0.000748972	0.00924692	11.7838	8.86447	10.7483	11.4052	9.76139	10.9589	11.0038	12.9143	12.2932	10.8764	9.00432	9.57179	507	94	4787	5124	1116	52433	20536	15806	253	117	1513.58	3827.52	887.178	2615.34	2569.54	9073.68	6381.21	2678.65	531.555	903.496
URS0000722890	112	Homo sapiens Y RNA	7.48405	2183.25	0.898669	3.23124	0.00123253	0.0146534	11.3668	8.46126	12.0231	9.71488	11.5091	11.3641	10.6451	11.7035	11.1297	8.37837	9.21992	8.50148	1606	23	23758	7779	882	20400	8235	1771	344	47	4794.49	936.52	4403.09	3970.48	2030.77	3530.28	2558.89	300.132	722.747	362.943
URS00006CE6B7	96	Homo sapiens Y RNA	7.39265	1985	1.09163	2.64383	0.00819734	0.0658244	11.2287	8.34645	9.61213	9.52164	9.33231	10.7003	9.21783	12.7262	11.4747	10.1397	8.51721	8.91846	218	21	3865	4718	270	50449	11702	9656	194	77	650.808	855.084	716.303	2408.12	621.663	8730.34	3636.2	1636.41	407.596	594.608
URS0000685B52	113	Homo sapiens Y RNA	7.15673	2080.8	0.90953	3.12172	0.00179796	0.0195642	11.2954	8.45249	11.7644	10.2294	11.5008	11.4137	10.4025	11.7656	10.8293	8.05945	9.2952	8.26666	1307	37	23831	8194	723	21697	6441	1320	374	38	3901.87	1506.58	4416.62	4182.3	1664.68	3754.73	2001.43	223.701	785.777	293.443
URS000069466F	95	Homo sapiens Y RNA	7.04608	2631.16	1.0775	2.61423	0.00894295	0.0672046	11.633	8.81818	10.0551	10.5935	9.55756	11.038	9.45412	13.141	11.8015	10.4973	9.06643	9.30729	297	50	4328	5866	305	66882	14432	12204	294	100	886.652	2035.91	802.112	2994.07	702.249	11574.1	4484.5	2068.22	617.696	772.219
URS00006CC052	113	Homo sapiens Y RNA	6.87151	2938.94	0.790592	3.51714	0.000436216	0.00583439	11.7915	9.00996	12.3995	11.2261	11.9622	11.6779	11.1949	12.1129	11.2906	8.9608	9.61215	9.28746	2031	79	32007	9310	1290	26501	8634	2686	436	87	6063.27	3216.74	5931.88	4751.92	2970.17	4586.07	2682.87	455.198	916.04	671.83
URS000065BB71	111	Homo sapiens Y RNA	6.72804	2661.03	0.776567	3.54147	0.00039791	0.00543528	11.6471	8.89607	12.3772	11.061	11.7415	11.5181	11.217	11.7555	11.2353	8.88286	9.47992	9.19217	2030	70	27086	8292	1343	19989	8409	2577	397	82	6060.28	2850.28	5019.87	4232.32	3092.2	3459.15	2612.95	436.725	834.1	633.219
URS00006E824A	111	Homo sapiens Y RNA	6.64583	655.442	0.984692	2.77493	0.00552141	0.0513731	9.62479	6.89754	10.5677	10.3277	9.10196	8.50969	9.35867	8.8462	8.02953	7.25528	6.38942	7.81913	623	54	4093	902	396	2390	758	951	35	38	1859.88	2198.79	758.559	460.39	911.772	413.596	235.536	161.166	73.5353	293.443
URS00006391A9	113	Homo sapiens Y RNA	6.55489	1478.53	0.994834	2.72666	0.00639799	0.0570487	10.798	8.08193	11.5184	9.90862	10.3442	11.0957	10.1231	11.2327	9.94383	6.92537	8.8296	7.96583	1155	31	9765	6829	626	15096	3304	490	276	33	3448.09	1262.27	1809.75	3485.59	1441.34	2612.41	1026.66	83.0405	579.878	254.832
URS0000626233	233	Homo sapiens Y RNA	6.4683	2461.91	0.678581	3.96915	7.21302e-05	0.00128632	11.5327	8.84175	10.9647	11.7793	9.89333	10.718	11.2737	11.5565	12.3625	11.0927	8.96988	9.55476	616	130	5435	4183	1417	16969	21884	19183	246	116	1838.98	5293.38	1007.27	2135.05	3262.58	2936.53	6800.08	3250.95	516.848	895.774
URS00006B6C08	111	Homo sapiens Y RNA	6.29378	2136.71	0.887798	2.98934	0.00279584	0.0294251	11.3269	8.67254	12.1794	9.6196	10.9252	11.346	10.9946	11.585	11.1188	8.48261	9.31472	8.77372	1825	21	14440	7644	1188	18430	8140	1953	374	61	5448.28	855.084	2676.18	3901.58	2735.32	3189.36	2529.37	330.976	785.777	471.053
URS0000722021	113	Homo sapiens Y RNA	6.00005	268.916	1.18992	2.17239	0.0298265	0.147297	8.33359	5.75999	9.70073	5.05206	7.56079	6.80528	8.13676	7.99096	8.00122	6.01963	6.10202	6.15929	385	0	1400	262	180	1490	985	414	39	11	1149.36	0	259.463	133.728	414.442	257.849	306.072	70.1608	81.9393	84.9441
URS0000693AA2	113	Homo sapiens Y RNA	5.99539	643.292	1.1462	2.25427	0.024179	0.124183	9.59166	7.02417	10.89	6.79537	9.29087	8.66009	9.50453	9.61287	7.959	6.96173	6.45244	7.84787	839	2	4998	1073	465	4793	745	761	40	41	2504.72	81.4365	926.283	547.671	1070.64	829.442	231.496	128.967	84.0403	316.61
URS000066E6C0	117	Homo sapiens Y RNA	5.98144	194.867	1.14658	2.2506	0.0244107	0.124378	7.87409	5.16637	8.0683	9.1388	6.75736	5.96814	7.40085	7.09171	6.55268	5.86421	6.23568	4.25389	105	28	743	131	103	734	294	393	49	1	313.463	1140.11	137.701	66.8638	237.153	127.021	91.3555	66.6019	102.949	7.72219
URS0000666116	109	Homo sapiens Y RNA	5.75648	125.75	1.25597	2.01055	0.0443732	0.187418	7.23728	4.65659	8.02318	4.5629	6.73328	6.84793	7.40569	7.53487	6.13743	5.13161	5.80014	3.50087	115	0	830	341	118	1241	228	217	37	0	343.316	0	153.825	174.05	271.69	214.759	70.8471	36.7751	77.7373	0
URS00006A27AA	111	Homo sapiens Y RNA	5.69408	1771.85	0.93278	2.6903	0.00713872	0.0627816	11.0511	8.53772	11.7152	10.0206	10.5623	11.2739	10.2589	11.5303	10.7965	7.81863	9.37515	8.09655	1293	32	11098	7519	662	18376	6480	1102	420	34	3860.07	1302.98	2056.8	3837.78	1524.23	3180.02	2013.55	186.756	882.423	262.554
URS000064F96B	88	Homo sapiens Y RNA	5.48794	2285.02	0.646371	3.80008	0.000144647	0.00232158	11.4155	8.96279	10.8832	11.6147	9.98376	10.6249	11.1234	11.5195	12.2062	11.0719	8.95603	9.68292	579	114	5957	3891	1256	16576	19354	19003	246	132	1728.52	4641.88	1104.02	1986.01	2891.88	2868.52	6013.93	3220.45	516.848	1019.33
URS00006A2B4B	107	Homo sapiens Y RNA	5.4037	2002.24	0.872552	2.78946	0.0052796	0.0505832	11.224	8.79211	12.0969	9.70755	10.8557	11.3883	11.0414	11.5308	10.4105	8.5293	9.1674	9.13822	1716	23	13714	7981	1246	17738	4461	2069	330	87	5122.88	936.52	2541.63	4073.59	2868.86	3069.61	1386.18	350.634	693.333	671.83
URS00006B4FD1	121	Homo sapiens Y RNA	5.38275	599.372	1.20443	2.01617	0.0437822	0.186147	9.48368	7.05679	10.6362	5.60245	8.7658	7.84066	9.84727	8.74007	9.59643	7.29996	7.5521	7.10996	690	0	3236	529	631	2308	3147	1070	118	21	2059.9	0	599.73	270.007	1452.85	399.406	977.877	181.333	247.919	162.166
URS00006642D4	114	Homo sapiens Y RNA	5.1582	2087.78	0.754007	3.13905	0.00169495	0.0187614	11.2815	8.91342	12.111	10.0781	10.6982	11.2937	11.007	11.6435	11.0102	9.334	9.56634	8.92497	1693	31	11614	7164	1175	18985	7262	4220	457	68	5054.21	1262.27	2152.43	3656.58	2705.38	3285.41	2256.54	715.165	960.161	525.109
URS000066E44A	113	Homo sapiens Y RNA	5.15556	2413.2	0.849689	2.7847	0.00535772	0.0505832	11.4904	9.12339	11.9335	10.4983	11.7494	11.613	10.5967	12.0345	10.9972	8.6421	9.76039	9.0994	1433	44	27916	9206	806	25860	7031	2125	531	78	4278.02	1791.6	5173.69	4698.84	1855.78	4475.15	2184.76	360.125	1115.64	602.331
URS000072B02D	96	Homo sapiens Y RNA	4.96861	851.73	0.912258	2.53529	0.0112353	0.0775598	9.98519	7.67592	8.53655	9.6549	8.14984	10.0418	8.17929	10.8542	10.7028	9.2159	7.92735	8.10328	99	28	1585	3109	126	12151	7012	5053	138	44	295.551	1140.11	293.749	1586.87	290.109	2102.77	2178.86	856.334	289.939	339.776
URS0000707EC1	113	Homo sapiens Y RNA	4.65743	2465.03	0.849759	2.61196	0.00900248	0.0672046	11.5139	9.29452	12.0203	10.5834	11.7616	11.6913	10.6982	12.09	10.6051	8.76137	9.79435	9.40742	1530	47	27996	9762	873	26897	4961	2356	542	103	4567.6	1913.76	5188.52	4982.63	2010.04	4654.6	1541.55	399.272	1138.75	795.385
URS0000698904	108	Homo sapiens Y RNA	4.63501	426.28	0.88582	2.49777	0.0124978	0.0818735	8.98355	6.73628	8.72378	10.2717	8.77622	8.49423	7.902	8.31449	8.15723	6.91588	6.76366	7.34777	141	56	3353	970	120	1632	930	760	57	27	420.936	2280.22	621.414	495.098	276.295	282.422	288.982	128.798	119.757	208.499
URS00006E0231	114	Homo sapiens Y RNA	4.52738	910.257	0.956182	2.27852	0.0226958	0.120419	10.0748	7.89005	11.1681	10.3452	9.57308	8.64107	10.2098	9.6728	8.5188	7.4592	8.26038	8.11582	942	50	5563	906	744	4422	1048	1002	186	44	2812.21	2035.91	1031	462.432	1713.03	765.24	325.648	169.809	390.788	339.776
URS0000656D1E	94	Homo sapiens Y RNA	4.44644	987.109	0.919359	2.34147	0.019208	0.107231	10.1895	8.04734	9.38032	9.0005	8.34053	9.83444	9.14477	11.3781	10.7581	9.18216	7.86542	8.68941	201	15	1800	2509	288	18229	7101	4709	123	72	600.057	610.774	333.595	1280.62	663.107	3154.58	2206.52	798.036	258.424	555.997
URS00006F4E76	113	Homo sapiens Y RNA	4.31305	2639.78	0.812718	2.59464	0.00946903	0.0683047	11.6068	9.49844	12.012	10.6158	11.8918	11.7106	10.7148	12.1663	11.2631	8.96955	10.0026	9.57337	1486	47	30541	9695	862	28051	8547	2755	634	116	4436.24	1913.76	5660.19	4948.43	1984.72	4854.31	2655.84	466.891	1332.04	895.774
URS0000695F51	113	Homo sapiens Y RNA	4.25569	2851.01	0.808351	2.58476	0.00974465	0.0695118	11.7168	9.62849	12.3757	10.5662	12.022	11.8104	11.111	12.1675	10.758	9.38111	10.0235	9.83447	1982	44	33501	10366	1193	27613	5406	3977	631	144	5916.98	1791.6	6208.77	5290.92	2746.83	4778.51	1679.82	673.984	1325.74	1111.99
URS00006FBA4F	113	Homo sapiens Y RNA	4.22466	3133.08	0.784566	2.64966	0.0080572	0.0658244	11.8523	9.77491	12.4968	10.6514	12.0815	11.8526	11.4185	12.3045	11.2029	9.479	10.1154	10.0473	2143	46	34381	10478	1514	30255	7745	4192	663	169	6397.63	1873.04	6371.86	5348.08	3485.92	5235.71	2406.63	710.42	1392.97	1305.05
URS00006C721A	113	Homo sapiens Y RNA	4.17865	3436.25	0.784851	2.62857	0.00857449	0.0664672	11.9847	9.92229	12.6503	10.729	12.2038	11.9115	11.633	12.3668	11.5226	9.56234	10.3907	10.0342	2389	48	37339	10782	1780	31243	9977	4384	827	162	7132.02	1954.48	6920.07	5503.25	4098.37	5406.69	3100.18	742.958	1737.53	1250.99
URS00006AD1E8	113	Homo sapiens Y RNA	4.17854	2390.48	0.859422	2.40045	0.0163751	0.0965661	11.4612	9.3982	12.0122	10.3943	11.6891	11.6219	10.685	12.0322	10.6527	8.69004	9.93232	9.37839	1527	40	26468	9253	868	25752	5202	2217	618	101	4558.64	1628.73	4905.33	4722.83	1998.53	4456.46	1616.43	375.716	1298.42	779.941
URS00007097D6	113	Homo sapiens Y RNA	4.09114	3272.93	0.812415	2.5018	0.0123562	0.0818735	11.9127	9.88079	12.6584	10.7316	12.118	11.8873	11.625	12.2973	10.9514	9.49162	10.3244	9.99815	2437	49	35222	10718	1795	29877	6171	4196	794	160	7275.32	1995.2	6527.72	5470.58	4132.91	5170.3	1917.53	711.098	1668.2	1235.55
URS00007038D4	110	Homo sapiens Y RNA	4.07023	2731.88	0.822437	2.46233	0.0138038	0.0868269	11.6516	9.62696	12.3525	10.5002	11.8412	11.6746	11.2527	12.0878	10.8111	9.09529	10.0997	9.69994	1962	42	29042	9331	1363	26071	5729	3073	685	129	5857.28	1710.17	5382.38	4762.64	3138.25	4511.66	1780.19	520.783	1439.19	996.162
URS000062AA63	113	Homo sapiens Y RNA	4.06687	3223.38	0.765585	2.64362	0.00820241	0.0658244	11.8902	9.86625	12.5961	11.4286	12.0293	11.7965	11.4848	12.2464	11.0109	9.40302	10.2625	10.0635	2306	90	32556	9883	1585	28523	6473	3829	747	169	6884.24	3664.64	6033.63	5044.39	3649.39	4935.99	2011.38	648.902	1569.45	1305.05
URS00006696D6	112	Homo sapiens Y RNA	4.05134	1890.08	0.889786	2.26841	0.0233042	0.122634	11.1198	9.10102	11.8248	10.259	10.8191	11.3716	10.4637	11.6666	10.3626	8.03282	9.61555	9.07887	1376	38	13373	7916	763	19993	4307	1278	500	83	4107.86	1547.29	2478.43	4040.41	1756.77	3459.85	1338.33	216.583	1050.5	640.941
URS000069BE84	111	Homo sapiens Y RNA	4.05056	2700.4	0.820463	2.45973	0.013904	0.0868269	11.6344	9.61771	12.5409	10.1601	11.4523	11.6179	11.4625	11.8509	11.174	9.18913	9.97671	9.83042	2300	31	20921	8914	1636	21407	7872	3379	615	146	6866.33	1262.27	3877.31	4549.8	3766.82	3704.54	2446.09	572.641	1292.12	1127.44
URS000066C003	79	Homo sapiens Y RNA	4.04965	1415.64	0.952459	2.11851	0.0341316	0.164755	10.7025	8.68844	10.4429	8.96459	10.6353	9.46766	8.62991	10.5584	12.0564	9.82769	8.96181	8.93249	463	13	12405	1667	163	8473	19543	7583	307	81	1382.22	529.338	2299.03	850.854	375.3	1466.28	6072.66	1285.09	645.009	625.497
URS00006687B6	112	Homo sapiens Y RNA	4.04384	2655.8	0.842421	2.39278	0.0167214	0.0965661	11.6103	9.59507	12.3352	10.4603	11.6716	11.6754	11.1961	12.0943	10.7447	8.92869	10.0568	9.66877	1950	41	25385	9423	1311	26441	5463	2653	667	127	5821.45	1669.45	4704.62	4809.6	3018.52	4575.69	1697.53	449.605	1401.37	980.718
URS000070E82E	113	Homo sapiens Y RNA	4.03856	2891.88	0.818948	2.45906	0.0139302	0.0868269	11.733	9.71995	12.4579	10.5192	11.8475	11.7267	11.3746	12.2089	10.9083	9.23522	10.1543	9.83991	2116	42	28812	9622	1492	28497	6141	3439	707	144	6317.02	1710.17	5339.75	4911.17	3435.26	4931.49	1908.21	582.809	1485.41	1111.99
URS0000725F65	110	Homo sapiens Y RNA	3.98512	3049.75	0.759038	2.62783	0.00859311	0.0664672	11.8087	9.81353	12.5577	11.4772	11.5498	11.8353	11.4406	12.1969	10.9883	9.36167	10.2223	9.98702	2256	95	21879	10331	1544	27652	6428	3749	731	160	6734.97	3868.24	4054.85	5273.05	3554.99	4785.26	1997.39	635.345	1535.84	1235.55
URS000068FAA7	113	Homo sapiens Y RNA	3.96638	2568.68	0.832311	2.38832	0.0169257	0.0965661	11.5605	9.57329	12.2464	10.4798	11.7457	11.5965	11.0905	12.0412	10.6802	8.92597	10.0203	9.66042	1820	42	27174	8861	1204	25421	5196	2672	650	127	5433.35	1710.17	5036.18	4522.75	2772.16	4399.18	1614.57	452.825	1365.66	980.718
URS0000675FAC	113	Homo sapiens Y RNA	3.96007	193.619	0.797725	2.48898	0.0128109	0.0830767	7.82795	5.88778	8.62936	5.07599	7.4422	7.64613	7.52415	8.2566	7.4025	6.94227	6.11658	6.33675	159	0	1269	564	106	1905	585	985	39	13	474.672	0	235.185	287.872	244.06	329.666	181.779	166.928	81.9393	100.388
URS00007142E9	109	Homo sapiens Y RNA	3.95298	3901.14	0.704464	2.81482	0.00488039	0.0482032	12.1632	10.1797	12.7987	11.9463	12.3619	12.0478	11.8038	12.4526	11.218	10.0122	10.5699	10.3894	2605	133	41013	11616	1974	32295	7308	6293	921	212	7776.86	5415.53	7600.97	5928.93	4545.05	5588.74	2270.84	1066.48	1935.03	1637.1
URS00006652A9	113	Homo sapiens Y RNA	3.94627	3476.13	0.779734	2.53996	0.0110866	0.0773653	11.9965	10.0171	12.7223	10.6885	12.2117	11.9121	11.6925	12.371	11.3878	9.71877	10.399	10.2032	2526	46	37417	10735	1864	31212	8833	5049	828	188	7541.02	1873.04	6934.52	5479.26	4291.78	5401.33	2744.71	855.656	1739.63	1451.77
URS000068B18E	113	Homo sapiens Y RNA	3.88328	2966.73	0.782792	2.50038	0.0124062	0.0818735	11.7665	9.8101	12.4811	10.5095	11.904	11.7632	11.3972	12.1797	11.1859	9.45132	10.2534	9.90999	2134	41	29870	9806	1502	27493	7714	4147	761	151	6370.76	1669.45	5535.83	5005.09	3458.29	4757.74	2397	702.794	1598.87	1166.05
URS00007116F9	113	Homo sapiens Y RNA	3.83273	3656.47	0.751734	2.57854	0.00992197	0.0699989	12.067	10.1286	12.7578	11.532	12.2863	11.9448	11.7284	12.4057	11.2017	9.68626	10.5363	10.2795	2563	95	39214	10854	1889	31633	7371	4766	917	197	7651.48	3868.24	7267.56	5540	4349.34	5474.18	2290.41	807.696	1926.62	1521.27
URS000068B4AE	111	Homo sapiens Y RNA	3.74518	3102.85	0.776812	2.45238	0.0141916	0.0876059	11.828	9.92418	12.5419	10.5796	12.0247	11.8129	11.4708	12.2862	11.0009	9.68759	10.3	10.0899	2221	43	32698	10107	1580	29730	6478	5065	781	175	6630.48	1750.89	6059.95	5158.72	3637.88	5144.86	2012.93	858.368	1640.89	1351.38
URS0000683C20	113	Homo sapiens Y RNA	3.72918	3213.14	0.78608	2.41561	0.015709	0.0951432	11.878	9.98017	12.6398	10.6641	12.0375	11.809	11.6211	12.2947	11.0122	9.65178	10.362	10.1298	2395	46	32833	10005	1785	29751	6492	4868	819	180	7149.94	1873.04	6084.97	5106.66	4109.88	5148.5	2017.28	824.982	1720.73	1389.99
URS00006A810B	112	Homo sapiens Y RNA	3.72035	2174.05	0.847886	2.23549	0.0253855	0.128326	11.3142	9.41989	11.9298	10.3145	11.6254	11.4661	10.5904	11.7465	10.5321	8.51169	9.78385	9.56736	1447	38	25480	8240	814	20577	4769	1914	552	123	4319.82	1547.29	4722.23	4205.78	1874.2	3560.91	1481.89	324.366	1159.76	949.829
URS000062BAA7	113	Homo sapiens Y RNA	3.679	3314.25	0.80571	2.33249	0.0196747	0.108889	11.9215	10.0432	12.68	10.6946	12.1256	11.8461	11.6552	12.3415	10.9841	9.58253	10.3981	10.2074	2466	47	35215	10278	1829	30810	6300	4526	841	192	7361.9	1913.76	6526.42	5246	4211.19	5331.76	1957.62	767.023	1766.95	1482.66
URS000066D846	112	Homo sapiens Y RNA	3.64792	3242.48	0.809688	2.30592	0.0211153	0.114882	11.8891	10.0232	12.6508	10.6139	12.0292	11.8682	11.6192	12.3027	11.0621	9.48113	10.372	10.1882	2418	44	32622	10528	1783	29967	6786	4143	827	190	7218.6	1791.6	6045.86	5373.6	4105.28	5185.88	2108.63	702.116	1737.53	1467.22
URS0000693192	112	Homo sapiens Y RNA	3.63802	3221.77	0.744845	2.5014	0.0123704	0.0818735	11.8797	10.0166	12.6982	11.4359	11.6917	11.8295	11.6786	12.1783	11.0289	9.56723	10.3591	10.2172	2498	90	24277	10106	1861	26784	6532	4441	809	193	7457.43	3664.64	4499.28	5158.21	4284.87	4635.05	2029.71	752.618	1699.72	1490.38
URS0000103047	113	Homo sapiens RNA, Ro-associated Y1 (RNY1)	3.63247	4352.19	0.645235	2.88414	0.00392479	0.0399955	12.3134	10.4524	12.8819	12.159	12.494	12.1614	11.8738	12.5885	11.8274	10.2942	10.7348	10.7501	2706	154	44356	12358	2021	35046	11967	7753	1021	281	8078.38	6270.61	8220.53	6307.65	4653.26	6064.81	3718.54	1313.9	2145.13	2169.93
URS00006DE48D	113	Homo sapiens Y RNA	3.53946	1317.25	0.7873	2.31618	0.0205485	0.112753	10.587	8.76081	11.5493	10.7238	10.3776	9.74065	10.5259	10.5538	9.58497	8.38414	8.97863	9.07169	1160	61	9790	2081	862	8305	2342	2005	305	90	3463.02	2483.81	1814.39	1062.16	1984.72	1437.2	727.737	339.788	640.807	694.997
URS00006BBE46	111	Homo sapiens Y RNA	3.41608	630.034	0.888253	1.99531	0.0460087	0.19036	9.5187	7.75544	10.5303	6.94162	9.05823	8.11268	9.83293	9.12741	9.69749	8.61897	7.96839	8.02029	590	2	3825	610	578	2963	3173	3186	155	44	1761.36	81.4365	708.89	311.35	1330.82	512.756	985.956	539.933	325.656	339.776
URS0000624312	108	Homo sapiens Y RNA	3.41297	1580.57	0.743304	2.38264	0.0171889	0.0968008	10.8466	9.06998	11.6652	11.4218	10.5976	9.84937	10.9189	10.3215	9.90325	9.173	9.21329	9.43949	1223	105	11243	2164	1148	6456	2931	3898	354	118	3651.1	4275.42	2083.67	1104.53	2643.22	1117.23	910.759	660.596	743.757	911.218
URS00006A07B1	112	Homo sapiens Y RNA	3.38529	2590.29	0.836024	2.10434	0.0353488	0.168103	11.558	9.79955	12.4567	10.4332	11.2638	11.5686	11.4037	11.9243	10.8061	8.94134	10.1624	9.89351	2157	40	17919	8603	1566	22915	5762	2685	733	156	6439.42	1628.73	3320.94	4391.06	3605.64	3965.51	1790.44	455.028	1540.04	1204.66
URS000067A7DA	111	Homo sapiens Y RNA	3.32172	916.912	0.799229	2.167	0.0302346	0.148173	10.058	8.3239	11.0552	10.1562	9.79684	9.07274	10.4108	9.34495	9.15557	8.16181	8.42376	8.70669	831	41	6487	1272	851	3190	1768	1836	205	72	2480.83	1669.45	1202.24	649.242	1959.39	552.039	549.376	311.148	430.707	555.997
URS00006C48EB	111	Homo sapiens Y RNA	3.29746	1542.67	0.761507	2.26046	0.0237927	0.123205	10.8081	9.081	11.6454	11.4249	10.5521	9.63186	10.9215	10.139	9.75565	9.33723	9.18696	9.45676	1211	106	10894	1799	1159	5551	2594	4573	349	121	3615.27	4316.14	2018.99	918.229	2668.55	960.616	806.042	774.988	733.252	934.385
URS00006CB0C3	96	Homo sapiens Y RNA	3.21045	981.651	0.846883	1.98702	0.0469202	0.19065	10.1529	8.46833	9.57171	10.5131	7.72644	9.13266	9.38756	10.5526	11.0213	9.63014	8.48385	8.87691	232	55	976	1326	348	8937	8683	6807	214	83	692.603	2239.5	180.883	676.804	801.254	1546.57	2698.1	1153.59	449.616	640.941
URS000062BEEB	110	Homo sapiens Y RNA	3.19153	1058.55	0.830401	2.01619	0.04378	0.186147	10.2611	8.58502	11.2894	10.4246	10.0723	9.03537	10.579	9.48068	9.24356	8.38604	8.60111	8.99405	983	50	7973	1187	953	3475	1846	2172	232	90	2934.61	2035.91	1477.64	605.857	2194.24	601.359	573.613	368.09	487.434	694.997
URS00006529EE	95	Homo sapiens Y RNA	3.13188	1161.98	0.780062	2.11141	0.0347373	0.166428	10.3937	8.74443	11.393	10.5931	10.2088	9.25077	10.6829	9.62517	9.42205	8.83534	8.77284	9.15232	1043	56	8693	1388	1011	3814	2088	3159	261	100	3113.73	2280.22	1611.08	708.45	2327.78	660.024	648.811	535.357	548.363	772.219
URS000063860F	108	Homo sapiens Y RNA	3.06395	809.739	0.796076	2.02919	0.0424386	0.186147	9.87071	8.24697	10.7357	10.3565	9.6513	8.62051	10.0769	9.20548	9.02232	8.0342	8.35272	8.59002	652	50	5886	876	658	2909	1621	1692	199	67	1946.45	2035.91	1090.86	447.12	1515.02	503.411	503.698	286.744	418.101	517.387
URS0000668F7D	113	Homo sapiens Y RNA	3.03748	1150.56	0.780404	2.0539	0.039985	0.179513	10.3761	8.77169	11.3947	10.4588	10.183	9.23837	10.694	9.71561	9.47862	8.71672	8.81973	9.15039	1046	50	8514	1375	1022	4136	2199	2838	273	100	3122.69	2035.91	1577.91	701.815	2353.11	715.747	683.302	480.957	573.575	772.219
URS00006EC717	112	Homo sapiens Y RNA	3.00864	1506.26	0.791715	2.00718	0.0447308	0.187694	10.7641	9.16743	11.5406	11.3715	10.4015	9.76782	10.7147	10.605	9.9574	8.515	9.50061	9.25886	1116	102	9634	2047	978	8374	3125	2153	468	102	3331.66	4153.26	1785.48	1044.81	2251.8	1449.14	971.041	364.87	983.272	787.663
URS000067E5FF	94	Homo sapiens Y RNA	2.99166	705.396	0.781816	2.02214	0.0431615	0.186147	9.66752	8.09831	9.50423	8.8635	7.58413	9.01962	9.6528	10.1121	10.5365	9.07367	7.99169	8.58306	235	14	940	1294	471	6564	6155	4497	148	69	701.56	570.056	174.211	660.471	1084.46	1135.92	1912.56	762.108	310.949	532.831
URS00006777A8	111	Homo sapiens Y RNA	2.94208	1094.8	0.785484	1.98201	0.0474783	0.191705	10.3009	8.74214	11.3137	10.4448	10.0512	9.1922	10.6384	9.57297	9.39295	8.6509	8.74983	9.13441	988	50	7692	1338	986	3697	2066	2713	260	100	2949.54	2035.91	1425.56	682.929	2270.22	639.776	641.975	459.773	546.262	772.219
URS000069AFC6	114	Homo sapiens Y RNA	2.93478	1119.82	0.753386	2.06169	0.0392371	0.179513	10.3332	8.77761	11.3209	10.4567	10.0379	9.35005	10.639	9.78289	9.52682	8.65293	8.85681	9.12589	985	50	7524	1522	977	4395	2299	2681	283	98	2940.58	2035.91	1394.43	776.845	2249.5	760.567	714.375	454.35	594.585	756.774
URS00006D5040	105	Homo sapiens Y RNA	2.93463	1268.12	0.758811	2.04686	0.0406721	0.180079	10.5126	8.95759	11.5058	10.6234	10.3671	9.38308	10.8157	9.89154	9.59513	8.97179	9.02158	9.31311	1120	56	9703	1515	1104	4683	2363	3461	317	112	3343.6	2280.22	1798.26	773.272	2541.91	810.407	734.262	586.537	666.02	864.885
URS00007185E9	113	Homo sapiens Y RNA	2.93443	742.945	0.628185	2.47233	0.0134235	0.0861789	9.74093	8.1898	10.7101	8.74071	9.66036	9.53591	9.4608	9.77667	9.23982	8.80189	8.64508	8.18786	638	12	5923	1967	386	4777	1960	3408	259	46	1904.66	488.619	1097.71	1003.98	888.748	826.674	609.037	577.555	544.161	355.221
URS000069E91F	107	Homo sapiens Y RNA	2.9064	1246.15	0.762884	2.01765	0.0436277	0.186147	10.4863	8.94459	11.5043	10.4862	10.3096	9.4953	10.753	10.012	9.66904	8.67918	9.16162	9.15969	1123	50	9275	1683	1051	5227	2535	2656	362	98	3352.56	2035.91	1718.94	859.021	2419.88	904.547	787.708	450.113	760.565	756.774
URS0000655B70	110	Homo sapiens Y RNA	2.83692	1268.34	0.732141	2.05469	0.0399087	0.179513	10.509	9.00291	11.5	10.497	10.3574	9.54661	10.7395	10.1479	9.73137	8.82213	9.15267	9.27943	1110	50	9576	1743	1030	5826	2651	2996	355	108	3313.75	2035.91	1774.73	889.646	2371.53	1008.21	823.753	507.733	745.858	833.996
URS00007094BD	107	Homo sapiens Y RNA	2.64758	1368.88	0.710982	1.97568	0.0481911	0.19236	10.6105	9.20593	11.6035	10.1788	10.551	9.84929	10.9192	10.3417	9.89018	9.00463	9.45629	9.35103	1186	37	11053	2220	1174	6729	2972	3439	454	112	3540.64	1506.58	2048.46	1133.11	2703.08	1164.47	923.499	582.809	953.858	864.885
URS00006E6D3C	100	Homo sapiens Y RNA	-2.10346	142.854	0.468244	-2.29104	0.021961	0.118479	6.83568	8.00779	7.04956	4.99844	7.18084	6.81167	6.95259	6.48106	7.09878	7.26857	7.98685	7.43928	41	0	1052	276	66	397	466	1398	234	39	122.4	0	194.968	140.873	151.962	68.702	144.802	236.92	491.636	301.165
URS00006C2C4A	103	Homo sapiens Y RNA	-2.86792	152.959	0.572273	-2.65608	0.00790548	0.0658244	6.75404	8.37958	6.99337	4.98218	6.79361	6.0807	6.81171	7.07307	7.43582	6.97743	7.71161	8.28921	39	0	736	137	58	696	635	1071	183	83	116.429	0	136.403	69.9263	133.542	120.445	197.316	181.503	384.484	640.941
URS00006E799E	101	Homo sapiens Y RNA	-2.88082	53.4702	0.742174	-2.05677	0.0397084	0.179513	5.22387	6.88099	4.00003	4.20226	5.56652	5.84232	5.42666	5.31351	5.77148	5.13348	6.71887	6.02263	2	0	343	168	23	192	202	266	114	16	5.97072	0	63.5685	85.749	52.9565	33.2261	62.7681	45.0791	239.515	123.555
URS0000662020	101	Homo sapiens Y RNA	-4.22038	90.3784	1.01307	-2.05057	0.0403084	0.179708	5.73287	7.90185	5.54322	4.37588	4.38418	5.50721	5.40748	6.28519	6.98864	5.19971	6.19257	7.92136	13	0	84	106	20	444	556	257	60	79	38.8097	0	15.5678	54.1035	46.0491	76.8355	172.768	43.5539	126.06	610.053
URS00006CEDD5	103	Homo sapiens Y RNA	-5.31691	32.3575	1.09226	-2.20697	0.0273164	0.135947	4.02979	6.59174	4.43635	3.58724	4.54511	5.05604	2.91739	3.72442	4.16405	3.52351	4.57752	6.35665	7	0	179	115	1	48	55	61	20	33	20.8975	0	33.1742	58.6972	2.30246	8.30654	17.0903	10.3377	42.0202	254.832
URS000070EEE9	98	Homo sapiens Y RNA	-5.72349	67.0726	1.03113	-2.44092	0.0146499	0.089574	5.03439	7.67437	4.64836	4.04578	4.0548	5.11924	4.16384	5.61852	6.32122	4.7672	5.89031	7.56925	6	0	71	85	6	276	353	195	53	67	17.9122	0	13.1585	43.3849	13.8147	47.7626	109.689	33.0467	111.353	517.387
URS0000664347	90	Homo sapiens Y RNA	-6.90317	31.1535	1.06504	-2.61705	0.0088694	0.0672046	3.76522	6.66362	4.80011	3.53661	4.215	3.21833	2.49279	4.16521	4.33059	3.67895	5.4682	6.0608	11	0	128	12	0	88	70	80	53	26	32.839	0	23.7223	6.12493	0	15.2287	21.7513	13.5576	111.353	200.777

## Sheet: DE_snRNA
SeqID	Length	Description	Disease/Control.fc	Disease/Control.baseMean	Disease/Control.lfcSE	Disease/Control.stat	Disease/Control.raw.pval	Disease/Control.bh.pval	Disease.mean	Control.mean	LM1_Norm.	LM2_Norm.	LM3_Norm.	LM4_Norm.	LM5_Norm.	LM6_Norm.	LM7_Norm.	LM8_Norm.	HC1_Norm.	HC2_Norm.	LM1_Read_Count	LM2_Read_Count	LM3_Read_Count	LM4_Read_Count	LM5_Read_Count	LM6_Read_Count	LM7_Read_Count	LM8_Read_Count	HC1_Read_Count	HC2_Read_Count	LM1_RPM	LM2_RPM	LM3_RPM	LM4_RPM	LM5_RPM	LM6_RPM	LM7_RPM	LM8_RPM	HC1_RPM	HC2_RPM
URS000069B08B	155	Homo sapiens U4 spliceosomal RNA	1142.13	127.082	2.02511	5.01579	5.2815e-07	0.000497109	7.31154	#NAME?	5.23142	7.62533	6.8826	7.64195	7.33843	5.47418	3.92535	4.7793	2.85226	2.82731	7	248	141	310	110	80	7	67	0	0	2.67693	1743.02	121.595	352.791	66.051	26.9552	4.36466	8.2516	0	0
URS0000200C70	145	Homo sapiens U4A snRNA from Homo sapiens (PDB 5O9Z, chain 4)	836.859	92.7848	2.14552	4.52517	6.03458e-06	0.00129844	6.85774	#NAME?	5.12089	2.37545	5.70814	6.00046	5.00817	6.2444	5.02377	7.95516	2.28097	2.24741	8	0	55	80	14	208	38	1751	0	0	3.05935	0	47.4308	91.0428	8.40649	70.0834	23.6939	215.65	0	0
URS00004D7446	145	Homo sapiens (human) non-coding RNA	833.826	92.4468	2.14198	4.53021	5.89251e-06	0.00129844	6.85248	#NAME?	5.12474	2.38535	5.71144	6.00358	5.01205	6.24737	5.10123	7.94498	2.29137	2.258	8	0	55	80	14	208	41	1731	0	0	3.05935	0	47.4308	91.0428	8.40649	70.0834	25.5644	213.187	0	0
URS00005D84C5	144	Homo sapiens (human) U4 snRNA	833.532	92.4149	2.14459	4.52445	6.05535e-06	0.00129844	6.85198	#NAME?	5.12042	2.3745	5.70773	6.00006	5.0077	6.24401	5.02331	7.94714	2.27998	2.2464	8	0	55	80	14	208	38	1739	0	0	3.05935	0	47.4308	91.0428	8.40649	70.0834	23.6939	214.172	0	0
URS00003F07BD	144	Homo sapiens RNA, U4 small nuclear 1 (RNU4-1)	800.204	88.7044	2.15832	4.46839	7.88122e-06	0.00147871	6.79286	#NAME?	5.08228	2.29339	5.46791	5.96842	4.55458	6.20839	4.98566	7.88931	2.19873	2.16524	8	0	45	80	9	207	38	1702	0	0	3.05935	0	38.807	91.0428	5.40418	69.7465	23.6939	209.615	0	0
URS0000689EB1	140	Homo sapiens U2 spliceosomal RNA	648.91	72.0634	1.87887	4.97208	6.6237e-07	0.000497109	6.49312	#NAME?	5.36977	6.81028	5.80668	6.66838	5.91975	6.11369	3.88905	6.12437	2.65783	2.63076	9	126	54	136	31	166	8	304	0	0	3.44177	885.565	46.5684	154.773	18.6144	55.932	4.98818	37.4401	0	0
URS000070E0E5	107	Homo sapiens U6 spliceosomal RNA	500.624	55.5311	2.06641	4.3397	1.42677e-05	0.00219741	6.11715	#NAME?	3.78865	2.12784	5.5689	6.41379	5.92112	4.76081	6.11283	5.91246	2.02268	1.9846	2	0	53	128	38	54	121	302	0	0	0.764838	0	45.706	145.668	22.8176	18.1947	75.4462	37.1938	0	0
URS00006C1299	107	Homo sapiens U6 spliceosomal RNA	467.356	51.8248	2.07401	4.27596	1.90315e-05	0.00219741	6.0175	#NAME?	3.73198	2.02812	5.13248	6.50444	5.66869	4.71868	6.09709	5.65922	1.91833	1.87831	2	0	36	143	31	54	123	246	0	0	0.764838	0	31.0456	162.739	18.6144	18.1947	76.6933	30.2969	0	0
URS00006CFE6F	155	Homo sapiens U2 spliceosomal RNA	464.116	51.3265	1.92538	4.60082	4.20835e-06	0.00129844	6.00356	#NAME?	5.16447	5.48051	4.43555	4.83511	4.61798	6.48465	4.04238	6.57069	2.14732	2.11244	9	42	16	27	10	275	14	539	0	0	3.44177	295.188	13.7981	30.7269	6.00464	92.6584	8.72932	66.3823	0	0
URS00000A48F5	142	Homo sapiens (human) non-coding RNA	400.097	44.3303	2.01359	4.29293	1.76333e-05	0.00219741	5.79215	#NAME?	4.96558	2.05005	5.21295	5.85297	4.85306	5.67413	4.79024	6.13747	1.94358	1.90496	8	0	39	79	14	138	35	385	0	0	3.05935	0	33.6328	89.9047	8.40649	46.4977	21.8233	47.4159	0	0
URS00007288AA	303	Homo sapiens 7SK RNA	399.682	125.907	2.12483	4.06747	4.75254e-05	0.00411348	7.29717	-1.23159	5.99769	7.50469	6.72669	7.69974	7.10122	5.24207	2.61981	3.54727	2.88008	2.57913	17	235	130	344	94	69	0	15	1	0	6.50112	1651.65	112.109	391.484	56.4436	23.2488	0	1.84737	3.89514	0
URS0000149178	141	Homo sapiens RNA, U4 small nuclear 2 (RNU4-2)	397.577	44.0518	2.0158	4.2837	1.83807e-05	0.00219741	5.78306	#NAME?	4.96035	2.0374	5.20811	5.84863	4.84783	5.66969	4.69754	6.13333	1.93034	1.89147	8	0	39	79	14	138	32	385	0	0	3.05935	0	33.6328	89.9047	8.40649	46.4977	19.9527	47.4159	0	0
URS0000058EFF	116	Homo sapiens (human) non-coding RNA	389.933	43.1828	2.46434	3.49265	0.000478247	0.00740051	5.75431	#NAME?	3.54217	0.954556	5.02414	0.882468	1.16788	6.72927	4.83536	4.94053	0.785679	0.718409	3	0	46	0	0	457	53	175	0	0	1.14726	0	39.6694	0	0	153.981	33.0467	21.5527	0	0
URS0000644993	141	Homo sapiens U2 spliceosomal RNA	364.243	40.3557	2.11801	4.01733	5.88603e-05	0.00420711	5.65663	#NAME?	3.78691	2.12249	2.67858	6.73229	4.294	5.24247	4.10782	4.61876	1.43132	1.39079	3	1	3	210	10	110	22	110	0	0	1.14726	7.0283	2.58713	238.987	6.00464	37.0634	13.7175	13.5474	0	0
URS0000381F80	116	Homo sapiens (human) non-coding RNA	350.324	38.7366	2.28651	3.69671	0.000218413	0.00544223	5.59755	#NAME?	3.66644	3.17838	5.28054	1.17654	1.43677	6.45686	4.61977	5.19415	1.09184	1.03436	3	6	54	0	0	349	40	205	0	0	1.14726	42.1698	46.5684	0	0	117.592	24.9409	25.2474	0	0
URS000067D6DD	154	Homo sapiens U2 spliceosomal RNA	345.845	38.2337	2.1604	3.90389	9.46584e-05	0.00473608	5.5787	#NAME?	4.42192	5.16048	3.86986	2.55683	1.60615	6.19722	3.14379	5.94149	1.28227	1.22987	6	41	13	3	0	266	8	384	0	0	2.29451	288.16	11.2109	3.4141	0	89.6259	4.98818	47.2928	0	0
URS0000629D9A	141	Homo sapiens RNA, U4 small nuclear 1 (RNU4-1)	341.944	37.8739	2.01208	4.18354	2.87007e-05	0.00287198	5.56506	#NAME?	4.89933	1.90207	5.12444	5.52	4.35868	5.45945	4.66622	5.90848	1.78961	1.74842	8	0	38	61	9	119	33	328	0	0	3.05935	0	32.7704	69.4201	5.40418	40.0958	20.5762	40.3959	0	0
URS00006B52BC	107	Homo sapiens U6 spliceosomal RNA	333.816	36.9147	2.06537	4.05878	4.93289e-05	0.00411348	5.52805	#NAME?	3.89327	1.72504	5.088	5.91888	3.90494	4.31188	5.7138	5.45995	1.60339	1.55824	3	0	39	93	6	41	96	228	0	0	1.14726	0	33.6328	105.837	3.60278	13.8145	59.8582	28.0801	0	0
URS000000C8CD	144	Homo sapiens (human) non-coding RNA	327.419	96.4867	2.09198	3.99383	6.5015e-05	0.00424294	6.91318	-1.57477	5.15152	2.46129	5.78909	6.03834	5.03903	6.32805	5.07906	8.01889	2.37402	2.59484	8	0	58	81	14	220	39	1828	0	1	3.05935	0	50.0179	92.1808	8.40649	74.1267	24.3174	225.133	0	1.30943
URS00006F1561	143	Homo sapiens U2 spliceosomal RNA	302.364	33.5223	1.96293	4.19789	2.69417e-05	0.00287198	5.38898	#NAME?	4.96645	5.32228	2.60243	3.78507	4.49518	5.57028	3.92339	5.79891	1.66867	1.6257	9	43	2	11	11	138	16	309	0	0	3.44177	302.217	1.72476	12.5184	6.6051	46.4977	9.97636	38.0559	0	0
URS000046BB91	79	Homo sapiens (human) partial ncRNA	299.69	33.7541	2.19503	3.74817	0.00017813	0.00505563	5.39892	#NAME?	5.85861	5.90585	3.21352	2.44951	5.06683	3.46656	1.13046	3.85564	1.10841	1.05255	24	85	7	3	23	21	0	57	0	0	9.17806	597.405	6.03665	3.4141	13.8107	7.07573	0	7.02002	0	0
URS00006D3229	141	Homo sapiens U4 spliceosomal RNA	272.529	30.154	2.01985	4.00539	6.19153e-05	0.00422431	5.23621	#NAME?	4.50737	1.67659	4.74977	5.33759	4.13598	5.29399	4.02712	5.43738	1.55611	1.51145	6	0	29	56	8	111	19	230	0	0	2.29451	0	25.009	63.7299	4.80371	37.4003	11.8469	28.3264	0	0
URS0000653D7C	128	Homo sapiens U2 spliceosomal RNA	255.718	28.2827	2.40447	3.32647	0.000879531	0.00984881	5.14378	#NAME?	1.24791	0.741059	4.58209	5.9403	0.950233	5.14636	3.39209	2.89438	0.577498	0.513479	0	0	34	126	0	128	15	27	0	0	0	0	29.3209	143.392	0	43.1283	9.35284	3.32527	0	0
URS00006C474A	154	Homo sapiens U2 spliceosomal RNA	253.089	28.0152	2.47812	3.22159	0.00127482	0.0121108	5.13007	#NAME?	1.10896	0.486313	3.65931	6.7799	0.716052	4.85022	3.78516	1.3445	0.297001	0.2192	0	0	15	159	0	97	23	5	0	0	0	0	12.9357	180.947	0	32.6831	14.341	0.615791	0	0
URS00006B8815	174	Homo sapiens U2 spliceosomal RNA	243.224	26.9133	2.46649	3.21353	0.00131115	0.0123003	5.07217	#NAME?	1.10366	0.48564	3.57653	6.6222	0.713769	4.87135	3.62519	1.59676	0.29782	0.220699	0	0	14	151	0	100	20	7	0	0	0	0	12.0733	171.843	0	33.694	12.4705	0.862108	0	0
URS00006D7D74	141	Homo sapiens U4 spliceosomal RNA	238.93	26.4477	2.01956	3.91196	9.15487e-05	0.00473608	5.047	#NAME?	4.45164	1.56442	4.16421	5.25047	4.07829	5.09153	3.9697	5.20767	1.44012	1.39372	6	0	17	54	8	96	19	194	0	0	2.29451	0	14.6604	61.4539	4.80371	32.3462	11.8469	23.8927	0	0
URS0000677707	79	Homo sapiens (human) snRNA RF00026	238.749	26.4162	2.0482	3.85673	0.000114913	0.00497784	5.04528	#NAME?	3.40789	1.49116	4.95323	4.82623	4.74217	3.42108	5.37297	4.80876	1.36292	1.31476	2	0	38	37	16	18	77	136	0	0	0.764838	0	32.7704	42.1073	9.60742	6.06491	48.0112	16.7495	0	0
URS00006FFFD0	143	Homo sapiens U2 spliceosomal RNA	229.069	25.2121	2.45013	3.19968	0.0013758	0.0127474	4.97797	#NAME?	1.06645	0.467467	3.45256	2.21935	0.690305	5.82296	2.87172	5.25168	0.284031	0.208764	0	0	13	4	0	246	10	273	0	0	0	0	11.2109	4.55214	0	82.8871	6.23523	33.6222	0	0
URS00006FE6C8	189	Homo sapiens U2 spliceosomal RNA	224.974	24.8913	2.47409	3.15818	0.00158757	0.0138543	4.9595	#NAME?	1.05645	0.413561	3.38906	6.7618	0.643698	4.46158	3.6035	1.43242	0.223051	0.14449	0	0	12	150	0	71	20	6	0	0	0	0	10.3485	170.705	0	23.9227	12.4705	0.738949	0	0
URS0000667417	107	Homo sapiens U6 spliceosomal RNA	212.877	23.4741	2.15511	3.58861	0.00033244	0.00639734	4.87493	#NAME?	1.65109	1.19629	4.22019	5.19838	4.03167	3.69121	5.21053	4.51036	1.05446	1.00005	0	0	21	58	9	28	73	114	0	0	0	0	18.1099	66.006	5.40418	9.43431	45.5172	14.04	0	0
URS00006D9354	100	Homo sapiens U6 spliceosomal RNA	203.343	22.4424	2.0486	3.74294	0.000181881	0.00505563	4.81009	#NAME?	3.32466	1.35648	3.80495	5.33371	4.0921	3.88352	4.87116	4.63287	1.22427	1.17422	2	0	13	63	9	32	51	122	0	0	0.764838	0	11.2109	71.6962	5.40418	10.7821	31.7997	15.0253	0	0
URS0000673862	120	Homo sapiens RNA, U5E small nuclear 1 (RNU5E-1)	202.868	114.376	1.69049	4.53382	5.79254e-06	0.00129844	7.15787	-0.574767	4.78888	5.94815	5.9998	5.55454	4.88498	8.13462	6.8995	6.90354	2.92957	3.24992	4	50	59	41	9	980	193	583	0	2	1.52968	351.415	50.8803	46.6594	5.40418	330.201	120.34	71.8013	0	2.61886
URS000071E36F	141	Homo sapiens U4 spliceosomal RNA	196.007	21.5347	2.15664	3.53084	0.000414241	0.00690863	4.75052	#NAME?	1.58927	1.13353	4.44904	4.98506	3.22221	4.82299	3.9182	4.74895	0.9903	0.935153	0	0	27	49	4	87	22	147	0	0	0	0	23.2842	55.7637	2.40186	29.3137	13.7175	18.1043	0	0
URS000062012C	79	Homo sapiens (human) partial ncRNA	192.385	21.8133	2.51627	3.01551	0.00256546	0.01987	4.76907	#NAME?	5.48697	4.87847	0.209338	0.173551	3.97781	1.94948	0.0936989	2.37368	0.0636582	-0.015139	23	46	0	0	12	7	0	20	0	0	8.79564	323.302	0	0	7.20557	2.35858	0	2.46317	0	0
URS000075BAAE	117	Homo sapiens RNA, U5A small nuclear 1 (RNU5A-1)	184.314	103.135	1.87166	4.02104	5.79421e-05	0.00420711	7.00844	-0.574767	4.33609	5.72565	6.01895	5.01424	2.6851	8.03854	6.42664	6.48524	2.47525	2.87286	3	47	70	28	0	998	141	448	0	2	1.14726	330.33	60.3665	31.865	0	336.266	87.9167	55.1749	0	2.61886
URS00006D109F	116	Homo sapiens RNA, U5A small nuclear 1 (RNU5A-1)	184.039	102.981	1.87166	4.01989	5.82245e-05	0.00420711	7.00628	-0.574767	4.33514	5.72498	6.01832	5.01348	2.68339	8.03798	6.42605	6.4726	2.47335	2.87134	3	47	70	28	0	998	141	443	0	2	1.14726	330.33	60.3665	31.865	0	336.266	87.9167	54.5591	0	2.61886
URS00006E9214	139	Homo sapiens U4 spliceosomal RNA	178.924	19.6472	2.16442	3.45737	0.000545476	0.00803591	4.61818	#NAME?	1.50101	1.04272	4.40672	4.89973	3.17026	4.75753	3.42864	4.50082	0.896916	0.840459	0	0	27	47	4	85	14	121	0	0	0	0	23.2842	53.4876	2.40186	28.6399	8.72932	14.9021	0	0
URS00006C642C	127	Homo sapiens U2 spliceosomal RNA	174.538	19.2695	2.41794	3.08006	0.00206959	0.0172581	4.59017	#NAME?	1.01251	0.401215	3.40628	5.74826	0.619585	3.97489	3.29924	2.22913	0.221553	0.147904	0	0	13	111	0	50	16	16	0	0	0	0	11.2109	126.322	0	16.847	9.97636	1.97053	0	0
URS00006FC9A4	187	Homo sapiens U2 spliceosomal RNA	173.267	54.5185	2.16733	3.43135	0.000600596	0.00854807	6.08835	-1.23159	2.14911	1.71965	5.47012	7.02719	4.5792	5.90302	4.5497	4.53712	2.02706	1.55126	0	0	55	245	12	186	31	92	1	0	0	0	47.4308	278.818	7.20557	62.6708	19.3292	11.3306	3.89514	0
URS00008FED2D	145	U4 snRNA from Homo sapiens (PDB 3JCR, chain M)	172.802	96.6463	1.88294	3.94754	7.89577e-05	0.00473608	6.91457	-0.574767	5.16355	2.48987	5.79933	6.04811	5.05115	6.33731	5.09091	8.02862	2.40366	2.81535	8	0	58	81	14	220	39	1831	0	2	3.05935	0	50.0179	92.1808	8.40649	74.1267	24.3174	225.503	0	2.61886
URS000067FA34	207	Homo sapiens U2 spliceosomal RNA	163.806	18.0795	2.44765	3.00527	0.00265347	0.0202175	4.49821	#NAME?	0.929271	0.282571	3.43659	5.62364	0.503398	4.11622	3.18292	1.19328	0.09904	0.0232216	0	0	14	99	0	59	15	5	0	0	0	0	12.0733	112.665	0	19.8794	9.35284	0.615791	0	0
URS00006E78CF	107	Homo sapiens U6 spliceosomal RNA	163.272	18.1043	2.06673	3.5569	0.000375256	0.00658757	4.50019	#NAME?	3.19815	1.1522	4.17557	3.26081	4.7057	3.0052	4.87731	4.28731	1.01515	0.96277	2	0	21	9	18	14	56	96	0	0	0.764838	0	18.1099	10.2423	10.8084	4.71715	34.9173	11.8232	0	0
URS00006EBCB6	94	Homo sapiens U6 spliceosomal RNA	163.268	18.1215	2.08492	3.52584	0.000422141	0.006963	4.50156	#NAME?	3.54196	1.10423	3.94304	2.72458	4.56386	2.91651	5.02355	4.34316	0.964572	0.910993	3	0	17	5	16	13	65	103	0	0	1.14726	0	14.6604	5.69017	9.60742	4.38021	40.529	12.6853	0	0
URS00002A420C	79	Homo sapiens (human) partial ncRNA	157.219	17.8245	2.54711	2.86467	0.00417441	0.026663	4.47772	#NAME?	5.08884	4.84919	-0.0243259	-0.0606477	1.42918	3.03614	-0.142119	1.90926	-0.172929	-0.254196	18	49	0	0	1	24	0	14	0	0	6.88354	344.387	0	0	0.600464	8.08655	0	1.72422	0	0
URS00006DC779	305	Homo sapiens 7SK RNA	157.167	17.3943	2.27323	3.20959	0.00132924	0.0123925	4.44247	#NAME?	2.93928	0.650248	4.73908	5.20567	0.85477	3.10425	3.24916	2.44855	0.48735	0.422361	2	0	42	70	0	20	14	18	0	0	0.764838	0	36.2199	79.6624	0	6.73879	8.72932	2.21685	0	0
URS000070D8C8	143	Homo sapiens U6atac minor spliceosomal RNA	151.324	17.282	2.27495	3.18315	0.00145682	0.0132527	4.43312	#NAME?	5.16413	4.81285	1.27103	0.424662	2.26643	3.33971	1.78769	2.37091	0.327653	0.25988	17	42	1	0	2	27	3	18	0	0	6.50112	295.188	0.862378	0	1.20093	9.09737	1.87057	2.21685	0	0
URS00006C7CE9	95	Homo sapiens (human) snRNA RF00004	151.294	16.6781	2.43395	2.97509	0.00292901	0.0216377	4.38181	#NAME?	0.922387	0.286156	3.34045	5.29037	0.503096	4.21483	3.2966	1.19076	0.10641	0.0323598	0	0	13	83	0	66	17	5	0	0	0	0	11.2109	94.4569	0	22.238	10.5999	0.615791	0	0
URS00006A6D28	163	Homo sapiens U1 spliceosomal RNA	142.735	80.3045	1.76263	4.06053	4.89612e-05	0.00411348	6.64692	-0.574767	5.34536	2.66554	5.51146	6.61954	6.02362	6.41332	5.9391	7.20291	2.58455	2.96653	9	0	41	132	35	225	86	844	0	2	3.44177	0	35.3575	150.221	21.0162	75.8114	53.6229	103.946	0	2.61886
URS000070E77E	105	Homo sapiens U6 spliceosomal RNA	139.185	15.2894	1.96812	3.6181	0.000296774	0.00617161	4.25638	#NAME?	3.20197	1.85276	3.44682	4.16694	3.58918	3.3751	4.68107	4.36328	1.06751	1.01865	2	1	10	23	6	21	47	104	0	0	0.764838	7.0283	8.62378	26.1748	3.60278	7.07573	29.3056	12.8085	0	0
URS00006F0868	107	Homo sapiens U6 spliceosomal RNA	134.296	14.7844	2.18045	3.24211	0.00118649	0.0114898	4.20793	#NAME?	3.0251	0.858138	4.38043	4.03687	1.04737	3.3913	4.39028	3.91273	0.712012	0.65512	2	0	29	23	0	25	40	76	0	0	0.764838	0	25.009	26.1748	0	8.42349	24.9409	9.36003	0	0
URS000075DD00	119	Homo sapiens RNA, U5E small nuclear 1 (RNU5E-1)	128.826	107.623	1.63176	4.29554	1.74272e-05	0.00219741	7.06907	0.010196	4.70857	5.88948	4.72472	5.49069	4.80854	8.059	6.84486	6.87295	2.76773	3.25257	4	50	16	41	9	952	192	593	0	3	1.52968	351.415	13.7981	46.6594	5.40418	320.766	119.716	73.0328	0	3.92828
URS000036B0CC	64	Homo sapiens (human) partial U7 snRNA	128.26	14.1193	2.55898	2.7366	0.0062077	0.0331593	4.14153	#NAME?	0.782778	0.109838	4.79374	0.036044	0.321954	4.33636	3.37454	2.78961	-0.0645644	-0.135395	0	0	53	0	0	80	20	34	0	0	0	0	45.706	0	0	26.9552	12.4705	4.18738	0	0
URS0000659914	63	Homo sapiens RNA, U7 small nuclear 1 (RNU7-1)	128.26	14.1193	2.55898	2.7366	0.0062077	0.0331593	4.14153	#NAME?	0.782778	0.109838	4.79374	0.036044	0.321954	4.33636	3.37454	2.78961	-0.0645644	-0.135395	0	0	53	0	0	80	20	34	0	0	0	0	45.706	0	0	26.9552	12.4705	4.18738	0	0
URS0000408A5E	79	Homo sapiens (human) partial ncRNA	124.834	14.4246	2.61451	2.66354	0.00773224	0.0385584	4.17238	#NAME?	6.69871	0.839106	-0.313187	-0.351961	1.27755	3.20393	-0.439519	2.32321	-0.472858	-0.56146	24	1	0	0	1	28	0	23	0	0	9.17806	7.0283	0	0	0.600464	9.43431	0	2.83264	0	0
URS0000694C86	108	Homo sapiens U6 spliceosomal RNA	123.072	13.4802	2.30986	3.00597	0.00264738	0.0202175	4.07469	#NAME?	1.11586	0.586033	3.76485	4.01284	0.78306	3.41675	4.52647	3.65265	0.430278	0.368626	0	0	18	25	0	29	50	66	0	0	0	0	15.5228	28.4509	0	9.77125	31.1761	8.12844	0	0
URS000075B029	117	Homo sapiens RNA, U5B small nuclear 1 (RNU5B-1)	122.813	68.8404	1.80508	3.84489	0.000120608	0.00497784	6.42429	-0.574767	4.21054	5.44389	6.15097	4.94495	2.46044	7.28261	5.5598	6.12915	2.22447	2.67674	3	39	86	29	0	545	67	347	0	2	1.14726	274.104	74.1645	33.003	0	183.632	41.776	42.7359	0	2.61886
URS00006E1BD2	116	Homo sapiens RNA, U5B small nuclear 1 (RNU5B-1)	122.487	68.6573	1.80478	3.84339	0.000121347	0.00497784	6.42044	-0.574767	4.20948	5.44309	6.13774	4.94408	2.45855	7.27991	5.55902	6.12843	2.2224	2.67511	3	39	85	29	0	544	67	347	0	2	1.14726	274.104	73.3021	33.003	0	183.295	41.776	42.7359	0	2.61886
URS0000690FF8	189	Homo sapiens U2 spliceosomal RNA	118.762	37.789	2.01807	3.4151	0.00063758	0.00869825	5.55857	-1.23159	6.2946	1.73221	3.1882	5.33483	5.36482	4.44936	4.53836	4.78458	2.03799	1.56646	31	0	5	54	26	47	31	119	1	0	11.855	0	4.31189	61.4539	15.6121	15.8362	19.3292	14.6558	3.89514	0
URS00006A0858	141	Homo sapiens U4 spliceosomal RNA	116.105	12.6243	2.16806	3.1638	0.00155726	0.013806	3.98006	#NAME?	1.23328	0.765276	3.32586	3.23434	2.9875	4.26245	3.38797	4.41977	0.620729	0.564433	0	0	11	11	4	62	16	130	0	0	0	0	9.48616	12.5184	2.40186	20.8903	9.97636	16.0106	0	0
URS000071ECC5	102	Homo sapiens U6 spliceosomal RNA	114.362	12.717	2.09421	3.26493	0.0010949	0.0110183	3.99061	#NAME?	3.00744	0.86273	3.45293	2.37827	4.28449	2.6146	4.36726	3.70115	0.722793	0.668703	2	0	12	4	14	11	40	63	0	0	0.764838	0	10.3485	4.55214	8.40649	3.70634	24.9409	7.75897	0	0
URS00006B598B	336	Homo sapiens 7SK RNA	112.707	12.4709	2.27648	2.99428	0.00275092	0.0207325	3.96242	#NAME?	2.80192	0.460429	3.81735	4.85897	0.658579	2.32631	3.12726	2.21566	0.302696	0.240014	2	0	20	57	0	10	14	16	0	0	0.764838	0	17.2476	64.868	0	3.3694	8.72932	1.97053	0	0
URS00006F9707	105	Homo sapiens (human) snRNA RF00026	112.548	12.4569	2.07447	3.28489	0.00102023	0.0108798	3.9608	#NAME?	3.40301	0.908716	3.38448	3.20373	3.43543	2.26292	4.32513	4.16759	0.771909	0.719262	3	0	11	10	6	7	38	98	0	0	1.14726	0	9.48616	11.3803	3.60278	2.35858	23.6939	12.0695	0	0
URS00006C1298	63	Homo sapiens U7 small nuclear RNA	110.132	12.1068	2.56305	2.64649	0.00813311	0.0395074	3.91967	#NAME?	0.717841	0.0194821	4.59601	-0.055595	0.254328	4.08182	3.27088	2.46921	-0.159409	-0.233888	0	0	46	0	0	66	19	26	0	0	0	0	39.6694	0	0	22.238	11.8469	3.20211	0	0
URS000067D18C	102	Homo sapiens U6 spliceosomal RNA	109.937	12.1777	2.09023	3.24392	0.00117895	0.0114898	3.9281	#NAME?	3.37373	0.851829	3.35704	2.55195	3.4076	2.43331	4.48167	3.97125	0.712968	0.659315	3	0	11	5	6	9	45	83	0	0	1.14726	0	9.48616	5.69017	3.60278	3.03246	28.0585	10.2221	0	0
URS00001380AF	116	U5 snRNA from Homo sapiens (PDB 3JCR, chain H)	106.848	59.7691	1.85123	3.64051	0.000272097	0.0059191	6.22001	-0.574767	4.07306	5.26193	5.84107	3.44581	2.20599	7.0916	5.53801	5.88438	1.94253	2.4569	3	36	70	6	0	492	72	300	0	2	1.14726	253.019	60.3665	6.82821	0	165.774	44.8936	36.9475	0	2.61886
URS0000118C49	116	Homo sapiens (human) U5 A small nuclear RNA	105.666	59.0964	1.85748	3.61963	0.000295027	0.00617161	6.20364	-0.574767	4.0568	5.24988	5.78318	3.42762	2.17773	7.1453	5.49698	5.65298	1.91442	2.43226	3	36	67	6	0	521	70	244	0	2	1.14726	253.019	57.7793	6.82821	0	175.546	43.6466	30.0506	0	2.61886
URS0000691FB5	106	Homo sapiens U6 spliceosomal RNA	105.335	11.7594	2.21962	3.02702	0.00246977	0.0195112	3.87767	#NAME?	1.09059	0.560652	3.84459	3.22387	4.66102	2.17639	3.088	2.5875	0.408602	0.348477	0	0	20	12	22	8	13	23	0	0	0	0	17.2476	13.6564	13.2102	2.69552	8.10579	2.83264	0	0
URS000054D084	80	Homo sapiens (human) partial ncRNA	105.318	12.2592	2.39041	2.81065	0.0049442	0.0301677	3.93772	#NAME?	4.8604	1.06766	0.0844714	1.73063	3.76044	2.33827	-0.0223934	2.75331	-0.0500574	-0.122389	15	1	0	3	11	12	0	33	0	0	5.73628	7.0283	0	3.4141	6.6051	4.04328	0	4.06422	0	0
URS0000664632	140	Homo sapiens U4 spliceosomal RNA	105.017	11.7373	2.26937	2.95874	0.00308896	0.0220491	3.87496	#NAME?	3.94261	0.516398	2.26227	0.450711	3.07786	2.65585	3.33716	4.49493	0.362666	0.301717	6	0	4	0	5	14	17	152	0	0	2.29451	0	3.44951	0	3.00232	4.71715	10.5999	18.7201	0	0
URS00006F7F91	127	Homo sapiens U4 spliceosomal RNA	104.509	11.6836	2.30922	2.90465	0.00367664	0.0247472	3.86834	#NAME?	3.90922	1.27654	0.391648	0.361591	3.2226	3.14205	3.03133	4.43685	0.271128	0.208192	6	1	0	0	6	24	13	148	0	0	2.29451	7.0283	0	0	3.60278	8.08655	8.10579	18.2274	0	0
URS00006A432C	140	Homo sapiens U2 spliceosomal RNA	103.368	11.3063	2.39435	2.79476	0.00519377	0.0305513	3.82099	#NAME?	0.872831	0.253777	3.34624	3.98586	0.453856	4.43458	2.95147	1.40048	0.0925326	0.0279837	0	0	14	28	0	87	13	7	0	0	0	0	12.0733	31.865	0	29.3137	8.10579	0.862108	0	0
URS0000A9EF2D	84	Homo sapiens (human) snRNA RF00004	103.368	11.3063	2.39435	2.79476	0.00519377	0.0305513	3.82099	#NAME?	0.872831	0.253777	3.34624	3.98586	0.453856	4.43458	2.95147	1.40048	0.0925326	0.0279837	0	0	14	28	0	87	13	7	0	0	0	0	12.0733	31.865	0	29.3137	8.10579	0.862108	0	0
URS000042C5A1	76	Homo sapiens (human) partial ncRNA	100.515	11.473	2.2653	2.93615	0.00332312	0.0232	3.8421	#NAME?	4.18413	4.54574	2.36408	1.83612	1.59226	2.69622	0.199791	1.20253	0.175258	0.112172	8	37	5	3	1	16	0	5	0	0	3.05935	260.047	4.31189	3.4141	0.600464	5.39103	0	0.615791	0	0
URS000064CD5C	138	Homo sapiens U4 spliceosomal RNA	99.5724	11.1678	2.21886	2.99148	0.00277631	0.0207325	3.8032	#NAME?	3.97777	0.63269	0.597858	3.32519	2.90827	3.83398	2.76102	3.82642	0.48595	0.428269	6	0	0	13	4	44	9	79	0	0	2.29451	0	0	14.7944	2.40186	14.8253	5.6117	9.7295	0	0
URS000062E81C	107	Homo sapiens U6 spliceosomal RNA	97.8185	10.7239	2.19404	3.01363	0.00258138	0.01987	3.74469	#NAME?	1.12293	0.617471	3.23912	3.80167	3.2878	1.96131	4.19835	3.34631	0.472117	0.415105	0	0	11	21	6	6	38	50	0	0	0	0	9.48616	23.8987	3.60278	2.02164	23.6939	6.15791	0	0
URS0000699330	107	Homo sapiens U6 spliceosomal RNA	91.273	10.1704	2.11313	3.08174	0.00205794	0.0172568	3.66824	#NAME?	3.2781	0.706279	3.26699	2.2671	3.31606	1.86853	4.16043	3.48525	0.567577	0.513676	3	0	11	4	6	5	36	56	0	0	1.14726	0	9.48616	4.55214	3.60278	1.6847	22.4468	6.89686	0	0
URS000069BE49	106	Homo sapiens U6 spliceosomal RNA	90.9739	9.9763	2.22174	2.92896	0.00340101	0.0234259	3.64043	#NAME?	1.05792	0.529379	3.19048	3.70495	3.23833	1.39615	4.00337	3.29915	0.382993	0.325312	0	0	11	20	6	3	33	50	0	0	0	0	9.48616	22.7607	3.60278	1.01082	20.5762	6.15791	0	0
URS00006AEB63	135	Homo sapiens U4 spliceosomal RNA	90.1478	10.1311	2.27009	2.86077	0.00422613	0.0267725	3.66265	#NAME?	3.88706	0.441111	2.20487	0.37661	2.80397	2.6009	3.01402	4.18474	0.290086	0.230137	6	0	4	0	4	14	13	120	0	0	2.29451	0	3.44951	0	2.40186	4.71715	8.10579	14.779	0	0
URS00006C69B9	106	Homo sapiens U6 spliceosomal RNA	89.4544	9.764	2.34373	2.76614	0.00567249	0.0320634	3.6094	#NAME?	0.928762	0.347854	3.55936	3.10401	0.538251	2.67862	4.26751	2.91993	0.196847	0.137105	0	0	17	12	0	16	45	37	0	0	0	0	14.6604	13.6564	0	5.39103	28.0585	4.55685	0	0
URS0000537D4E	79	Homo sapiens (human) partial ncRNA	87.283	10.1621	2.52609	2.55242	0.0106978	0.0480762	3.66706	#NAME?	4.89788	2.43223	-0.189014	-0.222878	1.28478	2.96562	-0.2987	2.39171	-0.327315	-0.402604	14	6	0	0	1	25	0	26	0	0	5.35387	42.1698	0	0	0.600464	8.42349	0	3.20211	0	0
URS0000335687	155	Homo sapiens (human) ncRNA	86.6286	26.0633	2.16736	2.96987	0.00297924	0.0217454	5.02215	-1.57477	5.4978	5.59278	2.07595	2.29338	4.5717	3.29693	0.887793	3.20862	0.864684	1.31524	19	70	2	3	16	20	0	33	0	1	7.26596	491.981	1.72476	3.4141	9.60742	6.73879	0	4.06422	0	1.30943
URS0000664FAB	104	Homo sapiens U6 spliceosomal RNA	85.2711	9.44583	2.02917	3.1609	0.00157284	0.013806	3.56161	#NAME?	2.92168	1.51889	3.28681	2.30072	3.33607	2.0446	4.04902	3.4663	0.654796	0.604511	2	1	11	4	6	6	32	54	0	0	0.764838	7.0283	9.48616	4.55214	3.60278	2.02164	19.9527	6.65055	0	0
URS00006EE413	122	Homo sapiens U4 spliceosomal RNA	83.6918	9.43788	2.2854	2.7947	0.00519479	0.0305513	3.56039	#NAME?	3.84297	0.361489	2.15399	0.296902	2.75572	2.32981	2.61113	4.09725	0.210035	0.149677	6	0	4	0	4	11	9	115	0	0	2.29451	0	3.44951	0	2.40186	3.70634	5.6117	14.1632	0	0
URS00006361CD	162	Homo sapiens U1 spliceosomal RNA	83.6245	2485	1.6162	3.95114	7.77783e-05	0.00473608	11.5967	5.20988	12.1832	7.47028	12.2664	7.25154	9.29901	8.78683	10.6627	7.56928	6.76385	7.1515	2044	59	8473	52	286	747	2814	315	27	76	781.664	414.669	7306.93	59.1778	171.733	251.694	1754.59	38.7948	105.169	99.5166
URS00006F30AA	104	Homo sapiens U6 spliceosomal RNA	83.2954	9.19566	2.14541	2.97386	0.00294077	0.0216377	3.52288	#NAME?	2.80735	1.35799	3.56841	3.97705	0.746805	1.77457	3.37199	2.94873	0.425054	0.369865	2	1	16	26	0	5	18	35	0	0	0.764838	7.0283	13.7981	29.5889	0	1.6847	11.2234	4.31054	0	0
URS00006AB964	103	Homo sapiens U6 spliceosomal RNA	83.2427	9.13897	2.43336	2.62158	0.00875223	0.0413116	3.51396	#NAME?	0.721129	0.051435	4.02375	3.71397	0.267377	1.07909	3.43424	1.71947	-0.113075	-0.180594	0	0	29	24	0	3	23	12	0	0	0	0	25.009	27.3128	0	1.01082	14.341	1.4779	0	0
URS00006C94EE	107	Homo sapiens U6 spliceosomal RNA	81.7945	8.9677	2.22416	2.85678	0.00427965	0.0269905	3.48667	#NAME?	1.01057	0.471744	2.70865	3.66227	3.19435	1.54968	3.89445	2.98444	0.32763	0.270812	0	0	7	20	6	4	31	38	0	0	0	0	6.03665	22.7607	3.60278	1.34776	19.3292	4.68001	0	0
URS0000693E41	116	Homo sapiens U2 spliceosomal RNA	80.0571	8.76066	2.37968	2.65706	0.00788261	0.0390489	3.45297	#NAME?	0.81923	0.201032	3.41938	4.1565	0.391323	2.71216	2.96175	1.78881	0.0482853	-0.0126955	0	0	16	35	0	18	14	12	0	0	0	0	13.7981	39.8312	0	6.06491	8.72932	1.4779	0	0
URS000068D642	143	Homo sapiens U4 spliceosomal RNA	79.8976	9.03675	2.28627	2.76436	0.00570349	0.0320634	3.49773	#NAME?	3.82617	0.341163	2.13731	0.27707	2.73887	2.3136	2.48373	3.98325	0.190873	0.130985	6	0	4	0	4	11	8	105	0	0	2.29451	0	3.44951	0	2.40186	3.70634	4.98818	12.9316	0	0
URS0000A96BF9	82	Homo sapiens (human) snRNA RF00015	79.8976	9.03675	2.28627	2.76436	0.00570349	0.0320634	3.49773	#NAME?	3.82617	0.341163	2.13731	0.27707	2.73887	2.3136	2.48373	3.98325	0.190873	0.130985	6	0	4	0	4	11	8	105	0	0	2.29451	0	3.44951	0	2.40186	3.70634	4.98818	12.9316	0	0
URS00006E7F01	109	Homo sapiens U6 spliceosomal RNA	79.8936	8.7143	2.37989	2.65559	0.00791697	0.0390665	3.44531	#NAME?	0.82477	0.209691	4.05462	1.73553	0.399402	2.76805	3.56434	2.97029	0.0576057	-0.00305187	0	0	29	3	0	19	25	42	0	0	0	0	25.009	3.4141	0	6.40185	15.5881	5.17265	0	0
URS00006D119A	134	Homo sapiens U2 spliceosomal RNA	79.722	8.81419	2.33206	2.70872	0.00675437	0.0349597	3.46176	#NAME?	3.04669	0.244848	0.208823	3.72516	1.50873	3.34712	1.28145	3.62874	0.0914896	0.0299549	3	0	0	23	1	33	2	78	0	0	1.14726	0	0	26.1748	0.600464	11.119	1.24704	9.60634	0	0
URS000067848F	141	Homo sapiens U4 spliceosomal RNA	78.2377	8.54012	2.17684	2.88942	0.00385955	0.0252116	3.41618	#NAME?	1.07431	0.572124	3.55493	3.52122	2.83437	3.46308	2.96085	2.37503	0.435884	0.3829	0	0	16	17	4	33	12	19	0	0	0	0	13.7981	19.3466	2.40186	11.119	7.48227	2.34001	0	0
URS0000675F32	161	Homo sapiens U1 spliceosomal RNA	78.0778	531.587	1.79091	3.51042	0.000447392	0.00706879	9.37146	3.09034	9.37336	5.90724	10.2867	4.89117	6.02482	6.08315	8.89195	5.31497	5.13939	3.82597	271	32	2292	10	21	100	935	71	20	0	103.636	224.905	1976.57	11.3803	12.6097	33.694	582.994	8.74423	77.9029	0
URS00005984EE	76	Homo sapiens (human) partial ncRNA	77.3072	8.8877	2.33135	2.69052	0.00713416	0.0361472	3.47374	#NAME?	3.92667	3.96565	2.24477	1.71048	0.349334	2.51951	0.0210832	1.3251	-0.00375702	-0.0682309	7	24	5	3	0	15	0	7	0	0	2.67693	168.679	4.31189	3.4141	0	5.05409	0	0.862108	0	0
URS00006B7E58	197	Homo sapiens U2 spliceosomal RNA	76.5507	8.40137	2.29448	2.72756	0.00638037	0.0338408	3.39255	#NAME?	2.01925	0.259227	2.45457	4.26428	0.446802	3.09791	2.64703	1.81597	0.108787	0.0485972	1	0	6	38	0	26	10	12	0	0	0.382419	0	5.17427	43.2453	0	8.76043	6.23523	1.4779	0	0
URS000065101D	116	Homo sapiens U4 spliceosomal RNA	76.0363	8.63634	2.2792	2.74158	0.00611445	0.0331593	3.43235	#NAME?	3.81774	0.345297	2.13275	0.282189	2.73257	2.30854	2.58891	3.79862	0.197446	0.138666	6	0	4	0	4	11	9	89	0	0	2.29451	0	3.44951	0	2.40186	3.70634	5.6117	10.9611	0	0
URS000071E93E	107	Homo sapiens U6 spliceosomal RNA	75.1571	8.36472	2.17844	2.86069	0.00422724	0.0267725	3.38625	#NAME?	2.74875	0.483557	1.22088	3.54233	3.18522	1.55026	3.61507	3.02621	0.34351	0.288529	2	0	1	18	6	4	24	40	0	0	0.764838	0	0.862378	20.4846	3.60278	1.34776	14.9645	4.92633	0	0
URS0000067A94	172	Homo sapiens (human) U1A5 snRNA	75.0398	536.579	1.77359	3.51241	0.000444056	0.00706879	9.38476	3.16073	9.39063	5.96775	10.2573	5.00198	5.80559	6.42639	8.95287	5.84545	5.26175	4.2059	270	32	2293	10	15	138	966	128	21	0	103.253	224.905	1977.43	11.3803	9.00696	46.4977	602.323	15.7643	81.798	0
URS00006BDF17	170	Homo sapiens U1 spliceosomal RNA	75.0398	536.579	1.77359	3.51241	0.000444056	0.00706879	9.38476	3.16073	9.39063	5.96775	10.2573	5.00198	5.80559	6.42639	8.95287	5.84545	5.26175	4.2059	270	32	2293	10	15	138	966	128	21	0	103.253	224.905	1977.43	11.3803	9.00696	46.4977	602.323	15.7643	81.798	0
URS000069BFD7	107	Homo sapiens U6 spliceosomal RNA	74.9493	8.12852	2.35063	2.64943	0.00806272	0.0394206	3.34492	#NAME?	0.868065	0.279627	2.84717	2.64126	0.463368	2.883	3.99058	3.0977	0.134009	0.0764251	0	0	9	8	0	21	37	47	0	0	0	0	7.7614	9.10428	0	7.07573	23.0703	5.78844	0	0
URS0000716740	127	Homo sapiens (human) snRNA RF00015	74.9315	8.47199	2.45949	2.53203	0.0113404	0.0502124	3.40463	#NAME?	3.7012	0.0265223	-0.0110724	-0.0417059	2.58748	2.0679	2.3312	3.87132	-0.135098	-0.20131	6	0	0	0	4	10	8	105	0	0	2.29451	0	0	0	2.40186	3.3694	4.98818	12.9316	0	0
URS00006C0F7B	327	Homo sapiens 7SK RNA	73.6148	8.01523	2.28241	2.71726	0.00658239	0.0345461	3.32467	#NAME?	0.851902	3.32119	1.05242	2.74357	0.441165	1.96833	4.11614	2.30398	0.110657	0.0526216	0	13	1	9	0	8	42	21	0	0	0	91.3678	0.862378	10.2423	0	2.69552	26.188	2.58632	0	0
URS00005B9974	79	Homo sapiens (human) partial ncRNA	72.0761	8.18738	2.35263	2.62322	0.00871042	0.041244	3.35533	#NAME?	3.19751	4.27555	-0.0868805	1.56832	1.29064	1.20839	0.61665	1.05758	-0.196781	-0.25299	4	36	0	3	1	4	1	6	0	0	1.52968	253.019	0	3.4141	0.600464	1.34776	0.623523	0.738949	0	0
URS00006BD454	113	Homo sapiens U5 spliceosomal RNA	72.032	40.0371	2.01324	3.06499	0.00217681	0.0179527	5.64035	-0.574767	1.83125	4.99818	5.0166	2.25655	1.57348	6.60716	4.89413	4.22915	1.2855	1.9235	0	36	41	2	0	398	50	79	0	2	0	253.019	35.3575	2.27607	0	134.102	31.1761	9.7295	0	2.61886
URS000062E475	107	Homo sapiens U6 spliceosomal RNA	71.8743	8.00274	2.1657	2.84776	0.00440283	0.027536	3.32242	#NAME?	2.73652	0.476458	2.38308	2.10975	3.17289	1.34431	3.93596	2.98965	0.338323	0.284165	2	0	5	4	6	3	33	39	0	0	0.764838	0	4.31189	4.55214	3.60278	1.01082	20.5762	4.80317	0	0
URS00006EAE58	106	Homo sapiens U6 spliceosomal RNA	71.0202	7.76382	2.24212	2.74301	0.0060879	0.0331593	3.27869	#NAME?	0.937135	0.384458	2.8827	2.24775	3.1268	1.47972	3.79336	3.19141	0.245522	0.191114	0	0	9	5	6	4	30	50	0	0	0	0	7.7614	5.69017	3.60278	1.34776	18.7057	6.15791	0	0
URS00006A81FB	157	Homo sapiens U4 spliceosomal RNA	70.939	7.8528	2.27442	2.70333	0.00686494	0.0354099	3.29513	#NAME?	0.969664	3.45975	2.6644	3.38625	3.30464	2.78982	1.9003	0.0986615	0.289262	0.234579	0	14	7	16	7	18	4	0	0	0	0	98.3961	6.03665	18.2086	4.20325	6.06491	2.49409	0	0	0
URS0000640680	165	Homo sapiens U1 spliceosomal RNA	70.177	2275.98	1.59994	3.83322	0.000126477	0.00497784	11.4691	5.33514	12.1227	7.40704	12.1056	7.24651	9.44542	8.88762	10.4572	7.49813	6.74114	7.20789	1951	55	7400	53	334	840	2345	291	27	86	746.099	386.556	6381.6	60.3158	200.555	283.029	1462.16	35.839	105.169	112.611
URS0000697423	108	Homo sapiens U6 spliceosomal RNA	69.8268	7.73416	2.29482	2.66937	0.0075994	0.0380223	3.27317	#NAME?	2.61524	0.247973	3.53256	2.61775	0.430127	1.18895	3.74346	2.20126	0.103485	0.0463098	2	0	18	8	0	3	30	19	0	0	0.764838	0	15.5228	9.10428	0	1.01082	18.7057	2.34001	0	0
URS0000681820	164	Homo sapiens RNA, variant U1 small nuclear 4 (RNVU1-4)	69.4063	1290.83	1.63289	3.74612	0.000179591	0.00505563	10.6508	4.53339	10.9182	6.57101	11.4937	5.97149	7.75095	7.65755	9.92406	7.37102	6.14305	6.18664	808	32	5266	13	79	317	1768	416	26	36	308.995	224.905	4541.28	14.7944	47.4367	106.81	1102.39	51.2338	101.274	47.1394
URS00007E3365	163	Homo sapiens RNA, variant U1 small nuclear 20 (RNVU1-20)	69.4063	1290.83	1.63289	3.74612	0.000179591	0.00505563	10.6508	4.53339	10.9182	6.57101	11.4937	5.97149	7.75095	7.65755	9.92406	7.37102	6.14305	6.18664	808	32	5266	13	79	317	1768	416	26	36	308.995	224.905	4541.28	14.7944	47.4367	106.81	1102.39	51.2338	101.274	47.1394
URS00006599E5	328	Homo sapiens 7SK RNA	69.2878	8.0142	2.6224	2.33166	0.0197188	0.074887	3.32449	#NAME?	3.27249	-0.55047	-0.60665	0.411335	4.10489	0.37386	-0.712637	1.39439	-0.740349	-0.81324	5	0	0	1	20	2	0	12	0	0	1.9121	0	0	1.13803	12.0093	0.673879	0	1.4779	0	0
URS0000631BD4	120	Homo sapiens U5 spliceosomal RNA	69.089	38.396	2.01073	3.03889	0.00237455	0.0191624	5.57976	-0.574767	1.80109	4.9849	4.92208	2.23395	1.54188	6.55834	4.69645	4.27692	1.25025	1.89837	0	36	38	2	0	386	42	84	0	2	0	253.019	32.7704	2.27607	0	130.059	26.188	10.3453	0	2.61886
URS00007064D7	178	Homo sapiens U2 spliceosomal RNA	68.1796	7.39261	2.33689	2.60657	0.00914545	0.0424994	3.20801	#NAME?	0.873624	0.295883	3.35214	3.18552	0.475063	3.26324	2.89368	2.64393	0.153902	0.0976271	0	0	15	14	0	31	13	30	0	0	0	0	12.9357	15.9325	0	10.4451	8.10579	3.69475	0	0
URS00006729B1	116	Homo sapiens RNA, U5D small nuclear 1 (RNU5D-1)	67.7431	37.6534	2.00684	3.03064	0.00244033	0.0193806	5.55148	-0.574767	1.76965	5.06825	4.83104	2.21365	1.49445	6.5411	4.8115	4.16995	1.15382	1.86794	0	39	35	2	0	368	47	76	0	2	0	274.104	30.1832	2.27607	0	123.994	29.3056	9.36003	0	2.61886
URS0000639E7B	162	Homo sapiens U1 spliceosomal RNA	65.8686	2296.72	1.58029	3.82303	0.00013182	0.00497784	11.4818	5.43926	12.1458	7.45364	12.1264	7.60073	9.51062	8.9424	10.5008	7.60105	6.80281	7.31907	1960	55	7420	84	347	862	2392	316	27	95	749.541	386.556	6398.85	95.5949	208.361	290.442	1491.47	38.918	105.169	124.396
URS000063F61B	106	Homo sapiens U6 spliceosomal RNA	65.5394	20.4198	2.08748	2.8907	0.00384382	0.0252116	4.6678	-1.23159	1.60049	1.14985	4.59433	5.02748	2.9751	4.01243	4.79127	4.23396	1.54557	0.955494	0	0	31	51	3	40	51	90	1	0	0	0	26.7337	58.0398	1.80139	13.4776	31.7997	11.0842	3.89514	0
URS0000590257	157	Homo sapiens (human) U2	65.4529	7.06235	2.63796	2.28677	0.0222095	0.0797523	3.14208	#NAME?	0.434128	-0.323825	-0.361756	1.89276	-0.00844408	3.59198	1.23242	3.73647	-0.488507	-0.557293	0	0	0	5	0	52	3	107	0	0	0	0	0	5.69017	0	17.5209	1.87057	13.1779	0	0
URS000064BFD1	162	Homo sapiens U2 spliceosomal RNA	65.4529	7.06235	2.63796	2.28677	0.0222095	0.0797523	3.14208	#NAME?	0.434128	-0.323825	-0.361756	1.89276	-0.00844408	3.59198	1.23242	3.73647	-0.488507	-0.557293	0	0	0	5	0	52	3	107	0	0	0	0	0	5.69017	0	17.5209	1.87057	13.1779	0	0
URS000072A1B3	62	Homo sapiens U7 small nuclear RNA	64.675	7.04884	2.60851	2.30596	0.0211127	0.0777293	3.13931	#NAME?	0.508579	-0.219354	3.41103	-0.286999	0.0660987	3.53739	3.01968	1.2938	-0.380268	-0.446901	0	0	19	0	0	48	18	9	0	0	0	0	16.3852	0	0	16.1731	11.2234	1.10842	0	0
URS000067B2B1	117	Homo sapiens RNA, U5F small nuclear 1 (RNU5F-1)	64.6724	35.9292	2.01016	2.99233	0.00276854	0.0207325	5.48361	-0.574767	1.71837	4.9597	4.53404	2.17527	1.44178	6.5153	4.69446	4.18489	1.09683	1.8259	0	36	27	2	0	368	43	79	0	2	0	253.019	23.2842	2.27607	0	123.994	26.8115	9.7295	0	2.61886
URS000004E362	135	Homo sapiens (human) small nucleolar RNA	64.59	7.22816	2.233	2.69289	0.00708351	0.0361472	3.17556	#NAME?	3.06418	0.382919	3.50867	2.77764	0.557212	1.90598	2.9972	2.61105	0.246699	0.193309	3	0	17	9	0	7	14	28	0	0	1.14726	0	14.6604	10.2423	0	2.35858	8.72932	3.44843	0	0
URS000063095D	133	Homo sapiens U4 spliceosomal RNA	64.4727	7.37368	2.46638	2.43702	0.0148087	0.0608984	3.20431	#NAME?	3.63729	-0.0220175	-0.0577555	-0.0867874	2.53365	1.81354	2.27969	3.418	-0.17468	-0.236266	6	0	0	0	4	8	8	73	0	0	2.29451	0	0	0	2.40186	2.69552	4.98818	8.99055	0	0
URS0000716471	102	Homo sapiens U6 spliceosomal RNA	64.0002	7.02757	2.25803	2.65718	0.00787962	0.0390489	3.13495	#NAME?	0.894807	0.333725	2.72678	3.38697	3.08462	0.985808	3.10424	2.68075	0.196726	0.142865	0	0	8	17	6	2	16	31	0	0	0	0	6.89903	19.3466	3.60278	0.673879	9.97636	3.81791	0	0
URS0000759ECB	116	Homo sapiens RNA, U5F small nuclear 1 (RNU5F-1)	62.7658	34.8556	2.01659	2.96139	0.00306257	0.0219948	5.43968	-0.574767	1.67322	4.94221	4.15131	2.14175	1.39509	6.50543	4.67618	4.16497	1.04587	1.78888	0	36	19	2	0	367	43	79	0	2	0	253.019	16.3852	2.27607	0	123.657	26.8115	9.7295	0	2.61886
URS000020A0EF	79	Homo sapiens (human) partial ncRNA	62.2395	41.5889	2.07621	2.87051	0.00409816	0.0265144	5.69413	-0.231587	6.15645	6.18366	1.18293	1.15401	5.06945	4.56222	2.00956	3.64273	1.9534	1.01067	31	108	0	0	23	63	2	46	2	0	11.855	759.056	0	0	13.8107	21.2272	1.24704	5.66528	7.79029	0
URS000070DC3C	105	Homo sapiens U6 spliceosomal RNA	61.4721	7.15845	2.65588	2.23724	0.0252703	0.0875999	3.16157	#NAME?	2.94057	-0.69335	-0.748947	0.275718	3.28759	-1.01202	0.973296	0.106268	-0.886933	-0.959253	5	0	0	1	17	0	3	3	0	0	1.9121	0	0	1.13803	10.2079	0	1.87057	0.369475	0	0
URS00007599E3	100	Homo sapiens RNA, U5D small nuclear 1 (RNU5D-1)	61.4351	34.1116	2.0227	2.93715	0.00331239	0.0232	5.40843	-0.574767	1.63643	5.0137	3.89533	2.11452	1.35723	6.45961	4.68481	4.01037	1.0047	1.75891	0	39	15	2	0	359	44	69	0	2	0	274.104	12.9357	2.27607	0	120.961	27.435	8.49792	0	2.61886
URS00007238F7	104	Homo sapiens U6 spliceosomal RNA	60.9476	6.6623	2.34003	2.53394	0.0112789	0.0502124	3.05795	#NAME?	0.724412	0.093673	0.921298	1.87941	2.97563	1.28742	3.76437	2.87069	-0.0516552	-0.110082	0	0	1	4	6	4	33	42	0	0	0	0	0.862378	4.55214	3.60278	1.34776	20.5762	5.17265	0	0
URS00005FCB94	176	Homo sapiens (human) U4	60.6531	6.96571	2.48691	2.38147	0.0172437	0.0675789	3.1222	#NAME?	3.5819	-0.0815474	-0.115716	-0.143362	2.48661	1.87427	1.59624	3.32419	-0.22634	-0.283697	6	0	0	0	4	9	4	70	0	0	2.29451	0	0	0	2.40186	3.03246	2.49409	8.62108	0	0
URS0000714B4F	177	Homo sapiens U4 spliceosomal RNA	60.6531	6.96571	2.48691	2.38147	0.0172437	0.0675789	3.1222	#NAME?	3.5819	-0.0815474	-0.115716	-0.143362	2.48661	1.87427	1.59624	3.32419	-0.22634	-0.283697	6	0	0	0	4	9	4	70	0	0	2.29451	0	0	0	2.40186	3.03246	2.49409	8.62108	0	0
URS000015D45D	105	Homo sapiens (human) snRNA-U6-related	60.5463	6.62891	2.34394	2.52565	0.0115485	0.0505375	3.0507	#NAME?	0.739039	0.128129	1.97019	1.88849	2.97843	0.470731	3.68154	2.82509	-0.00786109	-0.0609185	0	0	4	4	6	1	31	40	0	0	0	0	3.44951	4.55214	3.60278	0.33694	19.3292	4.92633	0	0
URS0000686D55	103	Homo sapiens U6 spliceosomal RNA	60.5463	6.62891	2.34394	2.52565	0.0115485	0.0505375	3.0507	#NAME?	0.739039	0.128129	1.97019	1.88849	2.97843	0.470731	3.68154	2.82509	-0.00786109	-0.0609185	0	0	4	4	6	1	31	40	0	0	0	0	3.44951	4.55214	3.60278	0.33694	19.3292	4.92633	0	0
URS000072969D	237	Homo sapiens 7SK RNA	60.1993	17.7518	2.0343	2.906	0.00366077	0.0247472	4.46635	-1.57477	3.19783	4.62758	2.98424	1.09757	4.36132	4.70337	2.71781	4.49156	1.02086	1.4336	2	29	6	0	13	79	6	117	0	1	0.764838	203.821	5.17427	0	7.80603	26.6182	3.74114	14.4095	0	1.30943
URS000071746A	96	Homo sapiens U6 spliceosomal RNA	59.3693	6.42116	2.39125	2.46384	0.0137459	0.0579567	3.00476	#NAME?	0.740335	0.134076	2.72936	2.08341	0.305806	2.50102	3.70948	2.43669	1.958e-05	-0.0521907	0	0	9	5	0	16	32	27	0	0	0	0	7.7614	5.69017	0	5.39103	19.9527	3.32527	0	0
URS0000641016	302	Homo sapiens 7SK RNA	59.1863	6.40339	2.5522	2.30671	0.0210711	0.0777293	3.00076	#NAME?	0.424083	-0.327886	0.624914	0.56086	-0.0136054	1.75738	3.97389	2.91196	-0.487343	-0.553609	0	0	1	1	0	9	44	51	0	0	0	0	0.862378	1.13803	0	3.03246	27.435	6.28107	0	0
URS0000718D4E	162	Homo sapiens U1 spliceosomal RNA	58.5647	1311.46	1.58551	3.70353	0.000212624	0.00544223	10.6727	4.79996	10.9613	6.67761	11.5473	6.38457	7.8261	7.79426	9.98163	8.10313	6.2697	6.48693	808	32	5284	24	79	339	1781	860	26	50	308.995	224.905	4556.81	27.3128	47.4367	114.223	1110.49	105.916	101.274	65.4714
URS000075CD30	161	Homo sapiens RNA, variant U1 small nuclear 3 (RNVU1-3)	58.5633	1311.43	1.58554	3.70342	0.000212713	0.00544223	10.6727	4.79996	10.9612	6.67751	11.5473	6.38445	7.82603	7.79419	9.98158	8.10197	6.26958	6.48682	808	32	5284	24	79	339	1781	859	26	50	308.995	224.905	4556.81	27.3128	47.4367	114.223	1110.49	105.793	101.274	65.4714
URS0000644543	99	Homo sapiens U6 spliceosomal RNA	57.6792	6.28975	2.28322	2.56216	0.0104024	0.0471723	2.97493	#NAME?	0.830963	0.257609	2.39554	0.973603	3.02497	2.20831	3.27223	3.03056	0.12447	0.0722865	0	0	6	1	6	11	20	47	0	0	0	0	5.17427	1.13803	3.60278	3.70634	12.4705	5.78844	0	0
URS00006E4F0C	107	Homo sapiens U6 spliceosomal RNA	57.5609	16.8834	2.12087	2.7569	0.00583525	0.0324397	4.39372	-1.57477	3.106	0.988002	3.94699	4.83791	1.17534	3.46089	4.42624	4.30279	0.845189	1.29002	2	0	18	46	0	25	39	104	0	1	0.764838	0	15.5228	52.3496	0	8.42349	24.3174	12.8085	0	1.30943
URS0000728D1D	106	Homo sapiens U6 spliceosomal RNA	57.2048	6.25302	2.62344	2.22535	0.026058	0.0894078	2.96648	#NAME?	0.459546	-0.260525	3.8061	-0.323123	0.0230986	2.33	2.62475	1.70126	-0.407897	-0.46705	0	0	29	0	0	16	13	15	0	0	0	0	25.009	0	0	5.39103	8.10579	1.84737	0	0
URS0000704B58	107	Homo sapiens U6 spliceosomal RNA	56.273	6.16283	2.30661	2.52075	0.0117107	0.0507048	2.94552	#NAME?	0.774842	0.1875	2.18603	1.90677	2.98532	0.866955	3.50118	2.67288	0.0572316	0.00673413	0	0	5	4	6	2	26	34	0	0	0	0	4.31189	4.55214	3.60278	0.673879	16.2116	4.18738	0	0
URS00006B0AA2	164	Homo sapiens U2 spliceosomal RNA	56.1995	6.10149	2.7367	2.12391	0.033678	0.103165	2.93109	#NAME?	0.228919	-0.561832	-0.615344	2.79818	-0.206223	3.75678	1.86232	-0.414677	-0.735404	-0.799693	0	0	0	14	0	68	7	1	0	0	0	0	0	15.9325	0	22.9119	4.36466	0.123158	0	0
URS00006BAD32	94	Homo sapiens U6 spliceosomal RNA	55.9258	6.12359	2.40186	2.41707	0.0156462	0.0641082	2.93631	#NAME?	0.612638	-0.0534552	0.80883	1.78813	2.89429	0.325421	3.58288	2.71706	-0.199582	-0.258771	0	0	1	4	6	1	30	39	0	0	0	0	0.862378	4.55214	3.60278	0.33694	18.7057	4.80317	0	0
URS0000681331	107	Homo sapiens U6 spliceosomal RNA	55.4158	6.08192	2.23642	2.58996	0.00959876	0.0443315	2.92646	#NAME?	0.810022	1.07954	3.20565	0.951782	3.00579	0.901803	2.96245	2.69308	0.0990462	0.0470474	0	1	14	1	6	2	15	34	0	0	0	7.0283	12.0733	1.13803	3.60278	0.673879	9.35284	4.18738	0	0
URS000063C619	70	Homo sapiens U2 spliceosomal RNA	55.36	6.00864	2.74292	2.11117	0.0347578	0.105184	2.90897	#NAME?	0.138927	-0.645098	-0.690566	2.59438	-0.295387	3.16253	1.59912	-0.481344	-0.81455	-0.880975	0	0	0	14	0	68	6	1	0	0	0	0	0	15.9325	0	22.9119	3.74114	0.123158	0	0
URS0000723084	103	Homo sapiens U2 spliceosomal RNA	55.36	6.00864	2.74292	2.11117	0.0347578	0.105184	2.90897	#NAME?	0.138927	-0.645098	-0.690566	2.59438	-0.295387	3.16253	1.59912	-0.481344	-0.81455	-0.880975	0	0	0	14	0	68	6	1	0	0	0	0	0	15.9325	0	22.9119	3.74114	0.123158	0	0
URS000068FF1C	62	Homo sapiens U7 small nuclear RNA	54.909	5.9707	2.63436	2.19369	0.0282579	0.093317	2.89983	#NAME?	0.437441	-0.29677	3.3365	-0.36142	0.00347175	3.31756	2.33981	1.22731	-0.45039	-0.513794	0	0	19	0	0	42	10	9	0	0	0	0	16.3852	0	0	14.1515	6.23523	1.10842	0	0
URS00006E1B53	61	Homo sapiens U6 spliceosomal RNA	54.1874	5.93862	2.40615	2.39381	0.0166742	0.0667413	2.89206	#NAME?	0.597404	-0.0712048	0.793284	1.77356	2.88038	0.310497	3.57348	2.53622	-0.216175	-0.274871	0	0	1	4	6	1	30	33	0	0	0	0	0.862378	4.55214	3.60278	0.33694	18.7057	4.06422	0	0
URS0000696915	106	Homo sapiens (human) snRNA RF00004	53.7542	5.83809	2.71928	2.1139	0.0345234	0.104898	2.86742	#NAME?	0.283729	-0.502644	-0.54416	2.82691	-0.149004	3.43108	2.67145	-0.352911	-0.666728	-0.733471	0	0	0	14	0	50	15	1	0	0	0	0	0	15.9325	0	16.847	9.35284	0.123158	0	0
URS000067E346	109	Homo sapiens U2 spliceosomal RNA	53.3295	5.78505	2.74612	2.08908	0.0367003	0.1093	2.85426	#NAME?	0.136412	-0.645962	-0.691049	2.58733	-0.295813	3.11184	1.59306	-0.480854	-0.813598	-0.879093	0	0	0	14	0	64	6	1	0	0	0	0	0	15.9325	0	21.5641	3.74114	0.123158	0	0
URS000065C545	105	Homo sapiens U6 spliceosomal RNA	53.2715	5.7912	2.49305	2.30051	0.0214194	0.0782249	2.85579	#NAME?	0.529683	-0.16285	3.71296	0.665013	0.0973986	1.58452	2.38742	2.52228	-0.309679	-0.369491	0	0	26	1	0	7	10	34	0	0	0	0	22.4218	1.13803	0	2.35858	6.23523	4.18738	0	0
URS000070D440	98	Homo sapiens U6 spliceosomal RNA	52.8997	5.78743	2.53622	2.25737	0.023985	0.0843127	2.85485	#NAME?	0.415514	-0.315275	3.7751	1.38406	-0.0167336	0.513545	2.73218	1.1084	-0.461666	-0.520671	0	0	29	3	0	2	15	8	0	0	0	0	25.009	3.4141	0	0.673879	9.35284	0.985266	0	0
URS00006D8741	190	Homo sapiens U2 spliceosomal RNA	52.5159	3353.31	1.45449	3.929	8.52985e-05	0.00473608	12.0264	6.31163	13.0715	7.96981	9.48688	9.49992	11.8794	10.757	9.86758	11.5114	8.18169	7.96161	3741	44	457	510	2524	3910	952	14507	114	92	1430.63	309.245	394.107	580.398	1515.57	1317.43	593.594	1786.66	444.046	120.467
URS00005F6BB7	71	Homo sapiens (human) partial ncRNA	52.3283	5.96025	2.51953	2.26611	0.0234449	0.0828018	2.8973	#NAME?	2.67697	3.67777	1.90521	1.34293	-0.0801017	0.0397351	-0.545733	-0.272747	-0.570743	-0.636352	3	24	5	3	0	1	0	1	0	0	1.14726	168.679	4.31189	3.4141	0	0.33694	0	0.123158	0	0
URS000062D072	79	Homo sapiens U2 spliceosomal RNA	52.3133	5.67326	2.7479	2.07763	0.0377437	0.110435	2.82611	#NAME?	0.135278	-0.646312	-0.691205	2.58427	-0.295849	3.08699	1.59018	-0.480517	-0.813012	-0.878031	0	0	0	14	0	62	6	1	0	0	0	0	0	15.9325	0	20.8903	3.74114	0.123158	0	0
URS00006F93E2	114	Homo sapiens U6 spliceosomal RNA	51.256	5.60757	2.67168	2.12587	0.033514	0.102872	2.8093	#NAME?	0.392018	-0.385576	4.40878	-0.452208	-0.0384456	1.36474	2.12511	1.90244	-0.544176	-0.609936	0	0	31	0	0	6	8	19	0	0	0	0	26.7337	0	0	2.02164	4.98818	2.34001	0	0
URS0000644C59	120	Homo sapiens U4 spliceosomal RNA	51.0796	5.66582	2.48768	2.28111	0.022542	0.0807337	2.82421	#NAME?	0.543618	-0.140013	-0.173777	3.15569	3.26896	0.910699	1.53992	2.40144	-0.284581	-0.343273	0	0	0	17	9	3	4	30	0	0	0	0	0	19.3466	5.40418	1.01082	2.49409	3.69475	0	0
URS0000678C87	107	Homo sapiens U6 spliceosomal RNA	51.0142	5.57211	2.39837	2.36528	0.0180165	0.0695186	2.80015	#NAME?	0.607107	-0.00676234	0.807543	0.748838	2.85201	1.179	3.27308	2.82023	-0.124159	-0.168504	0	0	1	1	6	4	24	45	0	0	0	0	0.862378	1.13803	3.60278	1.34776	14.9645	5.54212	0	0
URS00006BA04F	172	Homo sapiens U2 spliceosomal RNA	50.2811	5.44967	2.75187	2.05386	0.0399895	0.113898	2.7681	#NAME?	0.133565	-0.645685	-0.691125	2.57996	-0.295248	3.03971	1.58512	-0.479448	-0.811397	-0.875452	0	0	0	14	0	58	6	1	0	0	0	0	0	15.9325	0	19.5425	3.74114	0.123158	0	0
URS0000672C6D	107	Homo sapiens U6 spliceosomal RNA	49.5311	5.41947	2.51904	2.23508	0.0254118	0.0876852	2.76008	#NAME?	0.503421	-0.190045	0.699796	-0.250809	2.80668	1.27081	3.21529	2.77755	-0.333609	-0.391968	0	0	1	0	6	5	23	45	0	0	0	0	0.862378	0	3.60278	1.6847	14.341	5.54212	0	0
URS00006E6D17	104	Homo sapiens U6 spliceosomal RNA	49.3445	5.38606	2.39913	2.34453	0.0190513	0.0729491	2.75116	#NAME?	0.602402	-0.0101142	0.802236	0.743789	2.84075	1.17282	3.12969	2.87186	-0.126435	-0.170373	0	0	1	1	6	4	21	48	0	0	0	0	0.862378	1.13803	3.60278	1.34776	13.094	5.9116	0	0
URS00006DEAFC	139	Homo sapiens U4 spliceosomal RNA	48.1947	5.17842	2.62113	2.13297	0.0329268	0.101277	2.69444	#NAME?	0.489467	-0.202738	2.14195	-0.262479	0.0636902	3.1693	2.43617	2.71314	-0.34378	-0.400998	0	0	6	0	0	37	11	43	0	0	0	0	5.17427	0	0	12.4668	6.85875	5.2958	0	0
URS000065CD4F	101	Homo sapiens U6 spliceosomal RNA	47.6319	5.18679	2.51418	2.21697	0.0266251	0.0902129	2.69677	#NAME?	0.454092	-0.25321	2.27238	3.6721	0.0282173	1.63683	0.905175	1.31553	-0.396276	-0.454573	0	0	7	29	0	8	2	10	0	0	0	0	6.03665	33.003	0	2.69552	1.24704	1.23158	0	0
URS00003F1D60	165	Homo sapiens (human) U1A7 snRNA	47.4216	5263.95	1.52294	3.65574	0.000256437	0.00574496	12.6763	7.1084	13.6229	8.57525	12.9367	9.25655	11.1043	11.0037	11.5889	9.25713	8.40134	8.84868	5574	84	11601	301	1090	4385	4652	1131	97	288	2131.6	590.377	10004.4	342.548	654.506	1477.48	2900.63	139.292	377.829	377.115
URS000068EFAF	164	Homo sapiens U1 spliceosomal RNA	47.4216	5263.95	1.52294	3.65574	0.000256437	0.00574496	12.6763	7.1084	13.6229	8.57525	12.9367	9.25655	11.1043	11.0037	11.5889	9.25713	8.40134	8.84868	5574	84	11601	301	1090	4385	4652	1131	97	288	2131.6	590.377	10004.4	342.548	654.506	1477.48	2900.63	139.292	377.829	377.115
URS00006BBD7D	160	Homo sapiens U2 spliceosomal RNA	47.2427	5.11818	2.75758	2.01699	0.0436963	0.12146	2.67756	#NAME?	0.145051	-0.627388	-0.680959	2.67321	-0.280014	3.01202	1.59543	-0.46826	-0.798706	-0.861628	0	0	0	15	0	50	6	1	0	0	0	0	0	17.0705	0	16.847	3.74114	0.123158	0	0
URS000062D8ED	109	Homo sapiens U6 spliceosomal RNA	46.4539	5.18426	2.31239	2.39481	0.0166289	0.0667379	2.69607	#NAME?	2.45896	0.119644	2.67382	2.03553	0.289524	1.26615	3.11201	1.90821	-0.00754322	-0.0574188	2	0	9	5	0	4	19	16	0	0	0.764838	0	7.7614	5.69017	0	1.34776	11.8469	1.97053	0	0
URS00006F88C8	115	Homo sapiens U5 spliceosomal RNA	45.697	25.3909	1.96671	2.80369	0.0050522	0.0305513	4.98052	-0.574767	1.57654	4.88473	4.45682	2.07058	1.30329	5.83802	3.96842	4.02586	0.961524	1.7162	0	36	27	2	0	216	23	73	0	2	0	253.019	23.2842	2.27607	0	72.779	14.341	8.99055	0	2.61886
URS000067E713	98	Homo sapiens U6 spliceosomal RNA	45.4569	4.99779	2.53168	2.17501	0.0296296	0.0952335	2.64322	#NAME?	0.494524	-0.189928	2.13817	-0.248512	2.78226	0.210321	2.93209	2.44148	-0.328035	-0.383834	0	0	6	0	6	1	18	33	0	0	0	0	5.17427	0	3.60278	0.33694	11.2234	4.06422	0	0
URS000068C883	144	Homo sapiens U2 spliceosomal RNA	45.3667	4.90964	2.77016	1.98673	0.0469521	0.128311	2.61755	#NAME?	0.10698	-0.660773	-0.714195	2.54077	-0.315506	2.89843	1.38445	-0.498254	-0.832325	-0.893905	0	0	0	14	0	50	5	1	0	0	0	0	0	15.9325	0	16.847	3.11761	0.123158	0	0
URS000072C639	116	Homo sapiens U6 spliceosomal RNA	45.0854	4.95154	2.48796	2.20847	0.0272114	0.091785	2.62981	#NAME?	0.55908	-0.0877238	2.00342	-0.142672	2.80841	0.920229	2.95186	2.44179	-0.215923	-0.266207	0	0	5	0	6	3	18	32	0	0	0	0	4.31189	0	3.60278	1.01082	11.2234	3.94106	0	0
URS00006CCBBC	105	Homo sapiens U6 spliceosomal RNA	44.5275	4.87308	2.61418	2.09497	0.0361738	0.108161	2.60676	#NAME?	0.335721	-0.431176	4.49289	0.982028	-0.0862944	0.011404	1.95099	1.05031	-0.607106	-0.670678	0	0	29	2	0	1	7	8	0	0	0	0	25.009	2.27607	0	0.33694	4.36466	0.985266	0	0
URS00006C93A0	100	Homo sapiens U6 spliceosomal RNA	44.324	4.78983	2.63747	2.07397	0.0380824	0.111014	2.5819	#NAME?	0.453583	-0.241328	3.10569	-0.299521	0.032664	2.49882	1.95985	2.37978	-0.378611	-0.434181	0	0	16	0	0	20	7	32	0	0	0	0	13.7981	0	0	6.73879	4.36466	3.94106	0	0
URS00006F8D64	165	Homo sapiens U1 spliceosomal RNA	44.2088	4.72861	2.54671	2.1464	0.031841	0.098543	2.56335	#NAME?	0.420935	-0.285017	2.78144	0.556401	0.00084273	1.19416	1.42757	3.29553	-0.422997	-0.479005	0	0	12	1	0	5	4	79	0	0	0	0	10.3485	1.13803	0	1.6847	2.49409	9.7295	0	0
URS00001B5EB9	79	Homo sapiens (human) partial ncRNA	44.2075	5.36285	2.75706	1.98262	0.0474093	0.128815	2.74493	#NAME?	5.05038	-0.573149	-0.644664	-0.704439	-0.223483	1.26596	1.07704	1.28542	-0.836197	-0.908803	9	0	0	0	0	6	3	11	0	0	3.44177	0	0	0	0	2.02164	1.87057	1.35474	0	0
URS000072DF24	104	Homo sapiens U6 spliceosomal RNA	43.2063	4.66327	2.6351	2.06184	0.0392228	0.113001	2.54327	#NAME?	0.465752	-0.219788	2.80185	-0.276942	0.0465634	2.07729	2.71414	2.41098	-0.35442	-0.408699	0	0	12	0	0	13	15	33	0	0	0	0	10.3485	0	0	4.38021	9.35284	4.06422	0	0
URS00006DF740	153	Homo sapiens U1 spliceosomal RNA	43.1324	4.71157	2.7369	1.98425	0.0472278	0.128655	2.55814	#NAME?	0.29429	-0.468687	4.54461	-0.576662	-0.125568	0.932268	1.11535	1.95227	-0.666508	-0.730732	0	0	28	0	0	4	3	21	0	0	0	0	24.1466	0	0	1.34776	1.87057	2.58632	0	0
URS00006B34AA	108	Homo sapiens U6 spliceosomal RNA	43.0194	4.5818	2.49029	2.17923	0.0293147	0.0950354	2.51784	#NAME?	0.566364	-0.0422338	2.30422	0.705623	0.148331	2.62764	2.14066	2.8851	-0.152692	-0.19437	0	0	7	1	0	22	8	52	0	0	0	0	6.03665	1.13803	0	7.41267	4.98818	6.40423	0	0
URS0000629B77	106	Homo sapiens U6 spliceosomal RNA	42.8693	13.4352	2.22419	2.43769	0.0147815	0.0608984	4.06069	-1.23159	1.16361	0.655769	4.29638	4.33441	0.850056	3.33448	4.10066	3.24577	1.1397	0.443141	0	0	29	33	0	26	33	43	1	0	0	0	25.009	37.5551	0	8.76043	20.5762	5.2958	3.89514	0
URS0000672745	113	Homo sapiens U6 spliceosomal RNA	42.6692	4.66182	2.73189	1.98219	0.0474581	0.128815	2.54282	#NAME?	0.159087	-0.596059	2.00554	2.99619	-0.260082	0.797044	-0.723581	1.0716	-0.745946	-0.804561	0	0	7	28	0	4	0	10	0	0	0	0	6.03665	31.865	0	1.34776	0	1.23158	0	0
URS00006395A9	86	Homo sapiens U5 spliceosomal RNA	42.0431	23.2759	2.21136	2.43913	0.0147228	0.0608984	4.85435	-0.574767	3.32843	0.574939	4.13765	0.50026	0.791826	5.98329	3.92929	2.70147	0.398698	1.32734	3	0	24	0	0	275	27	24	0	2	1.14726	0	20.6971	0	0	92.6584	16.8351	2.9558	0	2.61886
URS00006CB40C	162	Homo sapiens U1 spliceosomal RNA	41.871	5992	1.41569	3.80583	0.000141328	0.00497784	12.8622	7.47391	13.8592	9.44259	13.0742	10.1037	11.4288	11.4122	12.0396	10.2175	8.85662	9.29193	6203	221	11842	657	1290	5637	6253	2825	125	371	2372.14	1553.25	10212.3	747.689	774.598	1899.33	3898.89	347.922	486.893	485.798
URS00006C1BDA	105	Homo sapiens U6 spliceosomal RNA	41.8473	4.48253	2.48777	2.16542	0.0303554	0.095923	2.48624	#NAME?	0.556917	-0.083802	2.43181	0.691638	0.140341	2.48845	2.81531	2.22243	-0.210374	-0.260606	0	0	8	1	0	19	16	26	0	0	0	0	6.89903	1.13803	0	6.40185	9.97636	3.20211	0	0
URS000069D321	165	Homo sapiens U1 spliceosomal RNA	41.3461	4469.73	1.41828	3.78604	0.000153067	0.00497784	12.4392	7.0691	13.3893	8.50594	12.6877	10.3057	10.9428	11.0363	11.7428	9.83625	8.49452	8.84657	4384	66	9065	988	895	4367	5215	2184	108	263	1676.52	463.868	7817.46	1124.38	537.415	1471.42	3251.67	268.978	420.675	344.38
URS000063A3A7	164	Homo sapiens U1 spliceosomal RNA	41.2901	6102.84	1.40383	3.82362	0.000131509	0.00497784	12.8885	7.5204	13.8834	9.47147	13.0927	10.2635	11.4686	11.5621	12.079	10.2889	8.91808	9.34675	6254	219	11881	770	1316	6417	6384	2978	130	382	2391.65	1539.2	10245.9	876.287	790.211	2162.14	3980.57	366.765	506.369	500.202
URS000071AF5E	107	Homo sapiens U6 spliceosomal RNA	41.2129	47.8272	1.59546	3.36269	0.000771878	0.00935124	5.89302	0.518979	3.68407	2.46346	3.96254	6.81232	4.38991	4.52635	5.77634	5.82983	2.22751	2.56533	2	1	11	193	9	46	94	297	1	3	0.764838	7.0283	9.48616	219.641	5.40418	15.4992	58.6111	36.578	3.89514	3.92828
URS000067708D	160	Homo sapiens U1 spliceosomal RNA	40.8893	5909.97	1.40565	3.80868	0.000139712	0.00497784	12.8421	7.48807	13.8311	9.388	13.0367	10.1824	11.4207	11.527	12.0828	10.2122	8.90426	9.28311	6028	201	11415	717	1274	6292	6491	2788	137	361	2305.22	1412.69	9844.05	815.971	764.991	2120.02	4047.29	343.365	533.635	472.704
URS0000706BFF	164	Homo sapiens U1 spliceosomal RNA	40.8518	6163.65	1.40376	3.81285	0.000137372	0.00497784	12.9027	7.55001	13.8975	9.49158	13.1011	10.2677	11.4951	11.5594	12.1175	10.2895	8.94435	9.36341	6314	223	11933	768	1345	6371	6596	2958	135	387	2414.59	1567.31	10290.8	874.01	807.624	2146.64	4112.76	364.302	525.844	506.749
URS00006D1B4F	165	Homo sapiens (human) snRNA RF00003	40.8325	4291.6	1.45102	3.6882	0.00022585	0.00546775	12.3804	7.02832	13.3493	8.37237	12.6478	10.1352	10.8822	10.8983	11.4609	9.36795	8.35383	8.75575	4362	62	9029	873	884	3991	4155	1341	100	262	1668.11	435.754	7786.41	993.504	530.81	1344.73	2590.74	165.155	389.514	343.07
URS00006391FB	162	Homo sapiens U1 spliceosomal RNA	40.7899	5782.51	1.40628	3.80445	0.000142119	0.00497784	12.8106	7.46009	13.8082	9.34674	12.99	10.1447	11.4049	11.4929	12.0322	10.1876	8.87775	9.24847	5948	194	11023	697	1267	6144	6240	2753	136	352	2274.63	1363.49	9506	793.21	760.788	2070.16	3890.78	339.055	529.739	460.919
URS0000710CFE	163	Homo sapiens U1 spliceosomal RNA	40.6982	6065.77	1.41325	3.7834	0.000154703	0.00497784	12.8796	7.53232	13.8797	9.4643	13.0858	10.1735	11.4669	11.5056	12.0269	10.1885	8.89965	9.32981	6281	223	11895	704	1328	6132	6131	2690	132	384	2401.97	1567.31	10258	801.176	797.416	2066.11	3822.82	331.296	514.159	502.821
URS00006BA943	148	Homo sapiens U1 spliceosomal RNA	40.5799	5607.17	1.44623	3.69421	0.000220573	0.00544223	12.7661	7.42305	13.7526	9.35019	13.0283	9.70547	11.315	11.1682	11.8158	9.84302	8.70885	9.16592	5858	223	11804	444	1219	4677	5305	1980	120	359	2240.21	1567.31	10179.5	505.287	731.966	1575.87	3307.79	243.853	467.417	470.085
URS00006EFF34	165	Homo sapiens U1 spliceosomal RNA	40.5357	5942.32	1.41705	3.76919	0.000163778	0.00505563	12.8499	7.50838	13.851	9.44503	13.0726	10.1668	11.4336	11.4491	11.945	10.0854	8.85753	9.29972	6174	224	11855	713	1301	5870	5732	2427	128	380	2361.05	1574.34	10223.5	811.419	781.204	1977.84	3574.03	298.905	498.578	497.583
URS0000125B74	76	Homo sapiens (human) partial ncRNA	40.184	4.69214	2.562	2.07984	0.0375405	0.110312	2.55218	#NAME?	2.93324	2.94227	-0.41423	-0.440914	-0.0689178	1.55174	0.810463	1.041	-0.522239	-0.579809	4	13	0	0	0	8	2	8	0	0	1.52968	91.3678	0	0	0	2.69552	1.24704	0.985266	0	0
URS000065A7DE	157	Homo sapiens U1 spliceosomal RNA	40.0494	5599.28	1.44702	3.67909	0.000234066	0.0055767	12.764	7.43988	13.7535	9.3524	13.0194	9.6669	11.3111	11.166	11.8175	9.86621	8.70762	9.17551	5866	224	11715	423	1215	4669	5316	2039	120	365	2243.27	1574.34	10102.8	481.389	729.564	1573.17	3314.65	251.12	467.417	477.941
URS0000703D61	103	Homo sapiens U6 spliceosomal RNA	39.9037	4.43006	2.48849	2.13722	0.0325798	0.100415	2.46925	#NAME?	2.31537	-0.085326	2.29734	-0.138728	0.137616	1.96508	2.00806	2.68403	-0.210164	-0.259448	2	0	7	0	0	11	7	42	0	0	0.764838	0	6.03665	0	0	3.70634	4.36466	5.17265	0	0
URS0000759C03	141	Homo sapiens RNA, variant U1 small nuclear 8 (RNVU1-8)	39.8564	6108.83	1.37547	3.86539	0.000110912	0.00497784	12.8896	7.57255	13.8709	9.47881	13.0762	10.3933	11.4937	11.6784	12.2149	10.5889	9.07566	9.35861	6074	206	11496	861	1314	7020	7105	4048	164	359	2322.81	1447.83	9913.9	979.848	789.01	2365.32	4430.13	498.545	638.803	470.085
URS0000671FC3	141	Homo sapiens U4 spliceosomal RNA	39.8158	4.26976	2.441	2.17749	0.0294438	0.0952306	2.41608	#NAME?	0.622854	0.0236247	2.18628	2.76227	0.209589	2.46079	1.90778	1.91591	-0.0920921	-0.136788	0	0	6	12	0	18	6	18	0	0	0	0	5.17427	13.6564	0	6.06491	3.74114	2.21685	0	0
URS00006BA5A9	142	Homo sapiens U2 spliceosomal RNA	39.804	53049.5	1.43415	3.70592	0.000210622	0.00544223	16.0079	10.6931	17.0509	11.8834	13.4904	13.7548	15.8639	14.8606	14.4405	15.4878	12.2663	12.3085	57075	449	6952	10307	38733	66845	26500	220445	1868	2562	21826.6	3155.7	5995.25	11729.7	23257.8	22522.7	16523.3	27149.6	7276.13	3354.76
URS000016C5EF	77	Homo sapiens (human) partial ncRNA	39.788	13.1214	2.31905	2.29157	0.0219304	0.0793194	4.02638	-1.23159	4.72566	4.51118	0.165504	1.78154	1.52601	2.00577	0.0590904	2.09745	0.791181	-0.0401494	13	36	0	3	1	8	0	16	1	0	4.97145	253.019	0	3.4141	0.600464	2.69552	0	1.97053	3.89514	0
URS0000704488	174	Homo sapiens U2 spliceosomal RNA	39.7843	11.6433	2.59893	2.04474	0.0408805	0.116173	3.85502	-1.57477	0.579565	-0.224549	-0.269261	5.93475	0.117271	3.54047	2.86776	-0.142585	-0.420021	0.321964	0	0	0	71	0	38	13	1	0	1	0	0	0	80.8004	0	12.8037	8.10579	0.123158	0	1.30943
URS00006CF010	107	Homo sapiens U6 spliceosomal RNA	39.6849	4.36171	2.61433	2.03131	0.0422231	0.11824	2.44682	#NAME?	0.315359	-0.41887	0.514093	-0.476764	2.65301	0.0239707	2.80953	2.3127	-0.555891	-0.611813	0	0	1	0	6	1	18	33	0	0	0	0	0.862378	0	3.60278	0.33694	11.2234	4.06422	0	0
URS000051BA34	50	Homo sapiens (human) partial non-coding RNA	39.3921	6017.99	1.41082	3.75655	0.00017227	0.00505563	12.8679	7.56768	13.8798	9.46722	13.0861	10.276	11.4773	11.5346	11.8784	10.1143	8.92653	9.32817	6292	225	11911	797	1344	6321	5325	2467	142	385	2406.18	1581.37	10271.8	907.013	807.024	2129.8	3320.26	303.831	553.11	504.13
URS00006975D4	103	Homo sapiens U6 spliceosomal RNA	39.3637	4.25312	2.55005	2.07792	0.0377169	0.110435	2.41045	#NAME?	0.433954	-0.248286	2.46507	1.80954	0.0209593	0.157654	3.01787	1.74	-0.377513	-0.429388	0	0	9	5	0	1	21	17	0	0	0	0	7.7614	5.69017	0	0.33694	13.094	2.09369	0	0
URS00001BC474	140	Homo sapiens U1 spliceosomal RNA	39.1572	6002.34	1.38837	3.8111	0.000138352	0.00497784	12.8641	7.57255	13.8558	9.44408	13.0592	10.3448	11.4698	11.5847	12.1247	10.3679	9.03366	9.32202	6071	206	11471	838	1308	6517	6627	3231	164	359	2321.67	1447.83	9892.34	953.673	785.407	2195.84	4132.08	397.924	638.803	470.085
URS00006CAFE9	164	Homo sapiens U1 spliceosomal RNA	38.7647	5780.34	1.38995	3.79631	0.000146867	0.00497784	12.8096	7.53258	13.8176	9.39344	12.9969	10.3399	11.4092	11.5283	11.9965	10.3056	8.95697	9.29034	5939	200	10976	856	1253	6269	5953	3087	151	360	2271.19	1405.66	9465.46	974.158	752.381	2112.27	3711.83	380.19	588.167	471.394
URS000066456B	113	Homo sapiens U6 spliceosomal RNA	38.5768	4.24928	2.52534	2.08671	0.0369141	0.109719	2.40915	#NAME?	0.488347	-0.163801	2.09801	-0.215988	2.72704	0.585751	2.29299	2.33477	-0.285485	-0.333138	0	0	6	0	6	2	10	31	0	0	0	0	5.17427	0	3.60278	0.673879	6.23523	3.81791	0	0
URS000067E274	322	Homo sapiens 7SK RNA	38.5543	11.2382	2.28805	2.30275	0.0212928	0.0779523	3.80362	-1.57477	0.908936	0.319128	1.11189	2.26166	3.79975	3.82615	0.914881	4.45347	0.16991	0.728188	0	0	1	5	11	49	1	159	0	1	0	0	0.862378	5.69017	6.6051	16.51	0.623523	19.5822	0	1.30943
URS00006A6845	104	Homo sapiens U6 spliceosomal RNA	38.4988	4.16354	2.67455	1.96921	0.0489294	0.131424	2.37974	#NAME?	0.386415	-0.311133	2.88679	-0.366312	-0.0250922	1.75802	2.49435	1.85572	-0.441093	-0.493457	0	0	14	0	0	10	13	20	0	0	0	0	12.0733	0	0	3.3694	8.10579	2.46317	0	0
URS000008FDFD	162	Homo sapiens (human) snRNA-U1-related	38.3926	3737.71	1.52463	3.45184	0.000556786	0.00803591	12.1805	6.91728	13.1564	8.10397	12.4	8.9366	10.6906	10.634	10.9781	8.51586	8.0855	8.46662	4042	60	7889	263	830	3488	2932	556	97	237	1545.74	421.698	6803.3	299.303	498.385	1175.25	1828.17	68.476	377.829	310.335
URS0000726384	163	Homo sapiens U1 spliceosomal RNA	38.3926	3737.71	1.52463	3.45184	0.000556786	0.00803591	12.1805	6.91728	13.1564	8.10397	12.4	8.9366	10.6906	10.634	10.9781	8.51586	8.0855	8.46662	4042	60	7889	263	830	3488	2932	556	97	237	1545.74	421.698	6803.3	299.303	498.385	1175.25	1828.17	68.476	377.829	310.335
URS00006E4EB7	107	Homo sapiens U6 spliceosomal RNA	38.0764	4.30627	2.43289	2.15827	0.0309071	0.097109	2.42837	#NAME?	2.24875	-0.209827	1.46104	3.04088	0.0490537	0.559704	2.07004	0.615137	-0.338535	-0.390081	2	0	3	17	0	2	8	4	0	0	0.764838	0	2.58713	19.3466	0	0.673879	4.98818	0.492633	0	0
URS0000570210	77	Homo sapiens (human) partial ncRNA	37.7697	25.3932	1.92214	2.72568	0.00641685	0.0339144	4.97859	-0.231587	5.67633	5.46838	3.43633	0.999805	2.61394	4.24942	2.15564	2.89842	1.8319	0.857658	22	62	10	0	2	51	3	23	2	0	8.41322	435.754	8.62378	0	1.20093	17.1839	1.87057	2.83264	7.79029	0
URS000072D805	198	Homo sapiens U2 spliceosomal RNA	37.0804	52463.5	1.42992	3.64536	0.000267014	0.00589393	15.9913	10.7787	17.0379	11.8889	13.5821	13.7233	15.8386	14.854	14.4468	15.4908	12.3925	12.2539	56287	448	7689	9912	37756	66222	26582	220502	2320	2290	21525.2	3148.68	6630.83	11280.2	22671.1	22312.8	16574.5	27156.6	9036.73	2998.59
URS00006658FA	163	Homo sapiens U1 spliceosomal RNA	36.2564	6010.88	1.3215	3.9199	8.85855e-05	0.00473608	12.8654	7.68483	13.8599	9.51888	12.991	11.6819	11.5315	11.7386	12.0975	10.7022	9.11358	9.54947	5798	192	10281	3246	1299	7110	6090	4300	145	429	2217.27	1349.43	8866.11	3694.06	780.003	2395.64	3797.25	529.58	564.796	561.745
URS000069640D	165	Homo sapiens U1 spliceosomal RNA	35.8713	3970.94	1.43368	3.60244	0.000315244	0.00617161	12.2672	7.10199	13.2698	8.65175	12.4895	9.39738	10.8452	10.8526	11.3348	9.54277	8.41357	8.71016	4153	110	7958	385	871	3898	3755	1724	120	257	1588.19	773.113	6862.81	438.143	523.004	1313.39	2341.33	212.325	467.417	336.523
URS00006EDBDE	110	Homo sapiens U6 spliceosomal RNA	35.7729	11.2382	2.1588	2.39059	0.0168214	0.0671513	3.8013	-1.23159	2.87119	0.627145	4.29176	2.00476	0.815136	3.21711	4.15278	3.20815	1.11222	0.42241	2	0	30	3	0	24	36	43	1	0	0.764838	0	25.8713	3.4141	0	8.08655	22.4468	5.2958	3.89514	0
URS000069B3DF	158	Homo sapiens U1 spliceosomal RNA	35.7588	6326.98	1.37018	3.76609	0.000165821	0.00505563	12.9392	7.77864	13.9308	9.57658	13.1464	10.3846	11.5713	11.68	12.2066	10.9157	9.14425	9.5318	6300	223	12029	817	1383	6852	6894	5614	168	441	2409.24	1567.31	10373.5	929.774	830.442	2308.71	4298.57	691.41	654.384	577.458
URS00006346D4	291	Homo sapiens 7SK RNA	35.5648	3.85698	2.53545	2.03214	0.0421399	0.11824	2.2694	#NAME?	0.473217	-0.0550369	2.78293	2.31804	0.0672285	1.58581	1.60982	0.640116	-0.129357	-0.155811	0	0	14	9	0	8	5	4	0	0	0	0	12.0733	10.2423	0	2.69552	3.11761	0.492633	0	0
URS00006BB130	105	Homo sapiens U6 spliceosomal RNA	35.3649	3.89173	2.60305	1.97624	0.0481279	0.129928	2.28234	#NAME?	0.332057	-0.37477	0.527017	-0.428828	2.62707	0.434632	2.44644	2.229	-0.502103	-0.553413	0	0	1	0	6	2	13	31	0	0	0	0	0.862378	0	3.60278	0.673879	8.10579	3.81791	0	0
URS00006B7D2F	107	Homo sapiens U6 spliceosomal RNA	35.2811	3.80254	2.54987	2.01611	0.0437881	0.12149	2.24889	#NAME?	0.425953	-0.239181	2.87844	0.559251	0.0210197	1.45065	2.32562	1.65868	-0.360084	-0.408147	0	0	14	1	0	7	11	16	0	0	0	0	12.0733	1.13803	0	2.35858	6.85875	1.97053	0	0
URS0000340932	171	Homo sapiens (human) U21A6 snRNA	34.8756	4215.86	1.41862	3.61206	0.000303779	0.00617161	12.3532	7.22869	13.3893	8.964	12.5272	9.77267	10.9587	11.0983	11.2887	9.37978	8.56038	8.81786	4515	161	8026	567	939	4790	3473	1318	137	273	1726.62	1131.56	6921.45	645.266	563.836	1613.94	2165.49	162.323	533.635	357.474
URS000072E69F	168	Homo sapiens U1 spliceosomal RNA	34.8756	4215.86	1.41862	3.61206	0.000303779	0.00617161	12.3532	7.22869	13.3893	8.964	12.5272	9.77267	10.9587	11.0983	11.2887	9.37978	8.56038	8.81786	4515	161	8026	567	939	4790	3473	1318	137	273	1726.62	1131.56	6921.45	645.266	563.836	1613.94	2165.49	162.323	533.635	357.474
URS00006D71C2	157	Homo sapiens U1 spliceosomal RNA	34.8743	4215.7	1.41878	3.61161	0.000304306	0.00617161	12.3532	7.22869	13.3892	8.96375	12.5271	9.77247	10.9586	11.0982	11.2886	9.37659	8.56008	8.81759	4515	161	8026	567	939	4790	3473	1313	137	273	1726.62	1131.56	6921.45	645.266	563.836	1613.94	2165.49	161.707	533.635	357.474
URS00006D92D5	228	Homo sapiens U2 spliceosomal RNA	34.5719	53409.9	1.43	3.57449	0.000350905	0.00642328	16.0164	10.9048	17.0656	11.9178	13.6049	13.7736	15.8778	14.8856	14.4681	15.5051	12.4371	12.3566	57254	448	7758	10315	38803	67555	26831	221395	2410	2654	21895	3148.68	6690.33	11738.8	23299.8	22762	16729.7	27266.6	9387.29	3475.22
URS00006AE7E7	192	Homo sapiens U2 spliceosomal RNA	34.2541	56677.6	1.42463	3.57861	0.000345423	0.00640289	16.1019	11.0037	17.1519	12.0177	13.7292	13.9788	15.9909	14.9716	14.5306	15.5601	12.5303	12.4669	60560	477	8535	12397	42055	71344	27644	227293	2545	2888	23159.3	3352.5	7360.4	14108.2	25252.5	24038.6	17236.7	27993	9913.14	3781.63
URS00004F3E0C	189	Homo sapiens (human) non-coding RNA	34.2516	56673.6	1.42463	3.57854	0.000345526	0.00640289	16.1018	11.0037	17.1519	12.0177	13.7291	13.9787	15.9906	14.9716	14.5305	15.5599	12.5302	12.4668	60560	477	8534	12396	42044	71343	27644	227261	2545	2888	23159.3	3352.5	7359.54	14107.1	25245.9	24038.3	17236.7	27989.1	9913.14	3781.63
URS0000724319	112	Homo sapiens U5 spliceosomal RNA	34.1614	18.8189	2.32268	2.19328	0.0282873	0.093317	4.54571	-0.574767	0.950102	0.309781	4.08096	0.23247	0.530978	5.67312	3.9015	2.88542	0.126222	1.1384	0	0	25	0	0	211	29	33	0	2	0	0	21.5595	0	0	71.0943	18.0822	4.06422	0	2.61886
URS00006DD183	190	Homo sapiens U2 spliceosomal RNA	34.0686	53555.9	1.42788	3.56499	0.000363866	0.00656609	16.0201	10.9298	17.0692	11.9293	13.6211	13.8137	15.8828	14.894	14.4752	15.5136	12.4625	12.3662	57273	450	7855	10724	38863	67845	26905	222435	2483	2661	21902.3	3162.73	6773.98	12204.3	23335.8	22859.7	16775.9	27394.7	9671.64	3484.39
URS00006C30CA	191	Homo sapiens U2 spliceosomal RNA	33.9354	53572.6	1.42732	3.56242	0.000367456	0.00656609	16.0205	10.9358	17.0703	11.9317	13.6324	13.8125	15.8841	14.8953	14.476	15.5111	12.4535	12.3838	57308	451	7949	10700	38887	67889	26909	221778	2440	2740	21915.7	3169.76	6855.04	12177	23350.2	22874.5	16778.4	27313.8	9504.15	3587.83
URS000066E535	107	Homo sapiens U6 spliceosomal RNA	33.8763	67.272	1.43336	3.54567	0.000391622	0.00667983	6.38336	1.2869	4.32808	3.22779	5.59992	7.08803	5.41382	5.21131	6.43656	6.35674	2.76384	3.37897	3	2	47	210	20	72	144	402	1	6	1.14726	14.0566	40.5318	238.987	12.0093	24.2597	89.7873	49.5096	3.89514	7.85657
URS00006AF994	164	Homo sapiens U1 spliceosomal RNA	33.8191	6172.33	1.38894	3.6573	0.000254883	0.00574496	12.9029	7.8229	13.8942	9.52331	13.1798	10.3269	11.5424	11.481	12.0547	10.5051	9.23308	9.39193	6216	223	12645	800	1384	5781	6113	3696	229	384	2377.12	1567.31	10904.8	910.428	831.042	1947.85	3811.59	455.193	891.988	502.821
URS00006D359C	180	Homo sapiens (human) snRNA RF00004	33.3984	55279.5	1.42898	3.54219	0.000396816	0.00669237	16.0656	11.0039	17.1168	11.9783	13.6465	13.8548	15.9445	14.9416	14.5015	15.5332	12.497	12.4439	59259	473	7931	11025	40729	70211	27252	224196	2522	2918	22661.8	3324.38	6839.52	12546.8	24456.3	23656.9	16992.2	27611.6	9823.55	3820.91
URS000068FD41	161	Homo sapiens U1 spliceosomal RNA	33.392	3773.21	1.49773	3.37941	0.000726413	0.00908622	12.1927	7.13094	13.1847	8.17482	12.426	9.05703	10.7526	10.6921	11.0326	8.91877	8.33536	8.54936	4046	60	7890	287	853	3570	2995	901	136	245	1547.27	421.698	6804.16	326.616	512.196	1202.87	1867.45	110.966	529.739	320.81
URS000064A434	179	Homo sapiens U2 spliceosomal RNA	33.372	53848	1.42336	3.55538	0.000377436	0.00658757	16.0278	10.9672	17.0762	11.9546	13.6309	13.9037	15.8919	14.903	14.4944	15.5313	12.4862	12.4019	57333	460	7856	11722	38971	67967	27218	224794	2523	2763	21925.2	3233.02	6774.84	13340	23400.7	22900.8	16971	27685.2	9827.45	3617.95
URS000008A3AD	168	Homo sapiens (human) U1 snRNA variant 13	32.9847	6697.27	1.32918	3.79463	0.000147866	0.00497784	13.0204	7.97642	13.9816	9.69293	13.2414	10.9477	11.6783	11.9419	12.384	11.1814	9.42333	9.67661	6323	223	12543	1424	1443	8354	7736	6909	228	461	2418.04	1567.31	10816.8	1620.56	866.469	2814.79	4823.57	850.9	888.093	603.646
URS00006FCCBE	315	Homo sapiens 7SK RNA	32.9183	1486.93	1.58344	3.18346	0.00145528	0.0132527	10.8491	5.80735	11.5997	11.1923	8.92129	6.19225	10.5404	8.95696	6.57164	8.55331	6.79856	7.2362	1296	3120	417	7	1001	984	26	1174	44	111	495.615	21928.3	359.612	7.96624	601.064	331.549	16.2116	144.588	171.386	145.347
URS0000671745	159	Homo sapiens U1 spliceosomal RNA	32.6034	6006.79	1.39586	3.60133	0.000316598	0.00617161	12.8633	7.83609	13.8627	9.43333	13.0936	10.238	11.4589	11.535	12.0719	10.3819	9.19613	9.37999	6104	202	11820	737	1292	6194	6294	3278	226	394	2334.29	1419.72	10193.3	838.731	775.799	2087	3924.45	403.713	880.302	515.915
URS0000550EFE	677	Homo sapiens (human) non-coding RNA	32.5352	54.2493	1.44097	3.4865	0.000489385	0.00749559	6.07271	1.0102	6.24488	3.5351	4.85253	5.87465	5.14229	5.81077	4.44062	6.64168	2.35346	3.29569	24	4	23	71	16	138	20	546	0	6	9.17806	28.1132	19.8347	80.8004	9.60742	46.4977	12.4705	67.2444	0	7.85657
URS000061433F	79	Homo sapiens (human) partial ncRNA	32.1193	4.08113	2.41537	2.0723	0.0382374	0.111014	2.3509	#NAME?	3.19512	0.608171	0.538017	0.481064	-0.0764541	1.50222	0.35548	0.902408	-0.332101	-0.359981	6	1	1	1	0	8	1	7	0	0	2.29451	7.0283	0.862378	1.13803	0	2.69552	0.623523	0.862108	0	0
URS00006BD63C	191	Homo sapiens U2 spliceosomal RNA	31.9161	56861.7	1.42285	3.51142	0.000445712	0.00706879	16.1058	11.1096	17.1587	12.0353	13.741	14.023	15.997	14.9773	14.5489	15.5703	12.5842	12.5245	60638	478	8562	12890	42067	71262	27953	228166	2727	3123	23189.1	3359.53	7383.68	14669.3	25259.7	24011	17429.3	28100.5	10622.1	4089.34
URS00006B76FA	191	Homo sapiens U2 spliceosomal RNA	31.5431	55673.6	1.42302	3.49908	0.000466862	0.00729959	16.0752	11.096	17.1271	12.0079	13.7011	13.9697	15.9587	14.9577	14.5241	15.5549	12.5436	12.5195	59301	472	8290	12306	40888	70503	27520	226531	2623	3193	22677.8	3317.36	7149.12	14004.7	24551.8	23755.3	17159.3	27899.2	10217	4181
URS00006EDFC1	165	Homo sapiens U1 spliceosomal RNA	31.2901	4153	1.45268	3.41964	0.000627047	0.00869825	12.3304	7.36243	13.3512	8.69069	12.5095	9.35664	10.8838	11.0501	11.3028	9.27026	8.62826	8.76275	4448	114	8055	360	897	4696	3613	1211	172	272	1701	801.226	6946.46	409.692	538.616	1582.27	2252.79	149.145	669.965	356.165
URS000028A1EB	77	Homo sapiens (human) partial ncRNA	31.1584	9.68388	2.44072	2.03282	0.0420706	0.11824	3.58748	-1.57477	4.58322	1.76166	-0.145122	0.748841	0.159373	2.86108	-0.251138	2.96865	-0.278713	0.399225	13	3	0	1	0	23	0	46	0	1	4.97145	21.0849	0	1.13803	0	7.74961	0	5.66528	0	1.30943
URS00006F7E28	143	Homo sapiens U1 spliceosomal RNA	30.4857	484.783	1.67231	2.94806	0.00319774	0.0226406	9.23135	4.30017	7.01453	4.37531	5.99538	10.1901	6.26107	8.3823	9.37907	8.12618	5.01964	5.80676	26	0	31	2152	22	880	1313	1253	10	46	9.94289	0	26.7337	2449.05	13.2102	296.507	818.685	154.317	38.9514	60.2337
URS000063037D	110	Homo sapiens U6 spliceosomal RNA	30.0841	9.43983	2.00464	2.44978	0.0142943	0.0599324	3.54761	-1.23159	3.3177	1.54806	3.21201	3.69669	0.996766	3.142	3.63273	3.21456	1.26427	0.650527	3	1	10	18	0	21	21	41	1	0	1.14726	7.0283	8.62378	20.4846	0	7.07573	13.094	5.04949	3.89514	0
URS0000659FDF	191	Homo sapiens U2 spliceosomal RNA	29.8377	76423.3	1.41787	3.45523	0.000549815	0.00803591	16.5316	11.6325	17.6302	12.5977	14.1819	14.3213	16.451	15.2513	15.0253	15.785	13.0532	12.9655	85422	983	11783	15148	58202	82789	39733	252066	3999	4385	32667	6908.81	10161.4	17238.9	34948.2	27894.9	24774.4	31044	15576.7	5741.84
URS000062C721	164	Homo sapiens U1 spliceosomal RNA	29.581	1051.78	1.29223	3.78153	0.000155868	0.00497784	10.3484	5.46204	10.0888	7.08308	10.7977	10.4744	7.8513	9.19508	10.5422	8.92481	7.0993	6.9855	316	33	2341	1916	58	1157	2541	1588	57	59	120.844	231.934	2018.83	2180.47	34.8269	389.839	1584.37	195.575	222.023	77.2563
URS000068D944	152	Homo sapiens U1 spliceosomal RNA	29.3868	5915.16	1.40818	3.4634	0.000533388	0.00803591	12.8399	7.96257	13.8443	9.2849	13.1311	10.3877	11.4525	11.5275	11.7947	10.2338	9.22106	9.4162	6049	164	12315	894	1298	6215	4866	2802	246	431	2313.25	1152.64	10620.2	1017.4	779.402	2094.08	3034.06	345.089	958.205	564.364
URS0000077130	119	Homo sapiens (human) snRNA-U2-related	29.169	75873.9	1.41885	3.4298	0.000604015	0.00854807	16.5209	11.6546	17.6207	12.589	14.161	14.2993	16.4404	15.2367	15.0176	15.7763	13.0577	12.9681	84872	979	11555	14842	57764	81836	39546	250599	4064	4448	32456.7	6880.7	9964.78	16890.7	34685.2	27573.8	24657.8	30863.3	15829.9	5824.34
URS0000680D17	189	Homo sapiens U2 spliceosomal RNA	29.1034	75959.1	1.41889	3.42742	0.000609356	0.00854807	16.5225	11.6594	17.6223	12.5904	14.1621	14.3008	16.4425	15.2403	15.0185	15.7776	13.059	12.9734	84954	979	11559	14853	57849	82078	39556	250778	4065	4479	32488	6880.7	9968.23	16903.2	34736.2	27655.3	24664.1	30885.4	15833.8	5864.93
URS0000647359	165	Homo sapiens (human) snRNA RF00003	28.8814	4640.64	1.32535	3.66098	0.000251254	0.00574496	12.4896	7.63725	13.4342	9.0274	12.6792	10.3787	11.1942	11.4451	11.9334	11.0052	9.06067	9.20181	4268	115	8343	923	1030	5889	5703	6831	205	333	1632.16	808.254	7194.82	1050.41	618.478	1984.24	3555.95	841.294	798.504	436.04
URS0000691F44	191	Homo sapiens U2 spliceosomal RNA	28.7387	67400.6	1.42688	3.39546	0.000685135	0.00905898	16.3499	11.505	17.4279	12.3504	13.8717	14.2178	16.3064	15.1306	14.7318	15.6572	12.8722	12.8239	73914	738	8987	14590	53142	77664	31312	234220	3547	4158	28266.1	5186.88	7750.19	16603.9	31909.9	26168.1	19523.7	28846.1	13816.1	5444.6
URS00006DE490	178	Homo sapiens U2 spliceosomal RNA	28.7123	76105.8	1.41918	3.41297	0.000642599	0.00869825	16.5251	11.6815	17.6249	12.594	14.1711	14.2973	16.4466	15.2492	15.0204	15.7804	13.0921	12.9623	85063	979	11651	14764	57998	82676	39566	251118	4266	4373	32529.7	6880.7	10047.6	16801.9	34825.7	27856.8	24670.3	30927.3	16616.7	5726.13
URS00006A2F09	132	Homo sapiens U1 spliceosomal RNA	28.5772	534.219	1.63533	2.95769	0.0030995	0.0220491	9.37066	4.5328	7.626	4.66213	6.18993	10.1842	6.78469	8.69006	9.66998	8.553	5.27241	6.09193	44	0	33	2013	35	1086	1596	1731	11	55	16.8264	0	28.4585	2290.86	21.0162	365.916	995.142	213.187	42.8466	72.0186
URS000056A9C2	80	Homo sapiens (human) partial ncRNA	28.5015	9.40032	2.14493	2.2532	0.0242463	0.0850319	3.54151	-1.23159	4.04433	4.12081	2.40141	1.88922	1.65744	2.59852	0.341278	1.78935	0.976672	0.262267	7	25	5	3	1	14	0	10	1	0	2.67693	175.707	4.31189	3.4141	0.600464	4.71715	0	1.23158	3.89514	0
URS0000690F87	177	Homo sapiens U2 spliceosomal RNA	28.3048	76384.4	1.41614	3.40572	0.000659886	0.00884365	16.5302	11.7072	17.6298	12.6068	14.1842	14.3625	16.4526	15.2569	15.0322	15.7946	13.1097	12.9872	85099	980	11733	15753	58086	82866	39814	253344	4318	4483	32543.5	6887.73	10118.3	17927.5	34878.5	27920.8	24824.9	31201.4	16819.2	5870.17
URS00006CBB95	190	Homo sapiens U2 spliceosomal RNA	28.0924	72103.7	1.4177	3.39431	0.000688024	0.00905898	16.4469	11.6348	17.5451	12.5042	14.1092	14.2718	16.3701	15.1837	14.9482	15.7136	13.0141	12.9281	80207	880	11178	14746	54863	78994	37551	239635	3995	4405	30672.7	6184.9	9639.66	16781.5	32943.3	26616.2	23413.9	29513	15561.1	5768.03
URS000080E05C	138	U1 snRNA from Homo sapiens (PDB 3CW1, chain V)	28.0598	7092.13	1.29066	3.7271	0.000193699	0.00528622	13.1011	8.29054	14.0377	9.82199	13.2826	11.7605	11.7362	12.0745	12.6149	11.3244	9.77877	9.8364	6373	225	12430	3141	1427	8941	9123	7426	349	490	2437.16	1581.37	10719.4	3574.57	856.862	3012.58	5688.4	914.573	1359.4	641.62
URS00006BFA75	192	Homo sapiens U2 spliceosomal RNA	27.8967	77686.4	1.41721	3.38836	0.000703129	0.00908622	16.5544	11.7524	17.6558	12.6454	14.1954	14.3502	16.4885	15.2774	15.0378	15.7984	13.1196	13.0397	86793	1042	11783	15418	59769	84090	39794	253013	4313	4806	33191.3	7323.48	10161.4	17546.2	35889.1	28333.3	24812.5	31160.6	16799.8	6293.11
URS000067D77C	286	Homo sapiens 7SK RNA	27.8259	8.3085	2.28867	2.09657	0.0360315	0.107951	3.36481	-1.57477	2.98644	0.132235	2.54376	4.33248	0.323802	2.11425	0.769894	1.74856	-0.0239453	0.580544	3	0	7	42	0	10	1	12	0	1	1.14726	0	6.03665	47.7974	0	3.3694	0.623523	1.4779	0	1.30943
URS00006D4DB0	191	Homo sapiens U2 spliceosomal RNA	27.7718	77369.7	1.41459	3.39007	0.000698739	0.00908622	16.5485	11.7529	17.6499	12.6476	14.2108	14.3709	16.4806	15.2739	15.0404	15.8001	13.121	13.0419	86267	1043	11976	15757	59303	83720	39863	253236	4312	4811	32990.1	7330.51	10327.8	17932	35609.3	28208.6	24855.5	31188.1	16795.9	6299.66
URS00006B0107	191	Homo sapiens U2 spliceosomal RNA	27.5139	76459.9	1.41506	3.37943	0.000726367	0.00908622	16.5313	11.7492	17.6322	12.6132	14.1959	14.3819	16.4556	15.2603	15.0361	15.7969	13.1259	13.0188	85104	979	11838	16028	58113	82902	39842	253248	4392	4683	32545.4	6880.7	10208.8	18240.4	34894.8	27933	24842.4	31189.6	17107.5	6132.05
URS0000658797	191	Homo sapiens U2 spliceosomal RNA	27.484	76516.6	1.41445	3.37978	0.000725431	0.00908622	16.5324	11.7518	17.6333	12.6155	14.2103	14.3844	16.4573	15.2619	15.0376	15.7982	13.1292	13.0214	85124	979	12016	16052	58162	82953	39863	253354	4402	4689	32553	6880.7	10362.3	18267.7	34924.2	27950.2	24855.5	31202.6	17146.4	6139.91
URS00006E3DE1	191	Homo sapiens U2 spliceosomal RNA	27.2333	76392.7	1.41535	3.36828	0.000756396	0.00935124	16.5299	11.7626	17.6318	12.6128	14.2001	14.3712	16.4548	15.2597	15.0336	15.7924	13.1302	13.0255	85089	979	11897	15843	58078	82860	39748	252190	4424	4738	32539.6	6880.7	10259.7	18029.9	34873.7	27918.8	24783.8	31059.3	17232.1	6204.07
URS00004A9E9B	45	Homo sapiens (human) partial non-coding RNA	26.6228	35.8001	1.59449	2.96934	0.00298438	0.0217454	5.47002	0.768413	5.40745	1.94034	6.0949	4.25264	5.25541	4.41991	4.9858	4.71344	2.863	1.79259	13	0	94	17	22	42	45	103	4	0	4.97145	0	81.0636	19.3466	13.2102	14.1515	28.0585	12.6853	15.5806	0
URS000075AD80	167	Homo sapiens RNA, variant U1 small nuclear 19 (RNVU1-19)	26.5008	6877.19	1.3114	3.60529	0.000311803	0.00617161	13.056	8.32786	14.0114	9.76661	13.2981	11.0876	11.7307	12.0158	12.4355	11.4597	9.76082	9.77408	6341	225	12869	1583	1464	8674	7873	8895	373	484	2424.92	1581.37	11097.9	1801.51	879.079	2922.61	4908.99	1095.49	1452.89	633.763
URS000034A3BC	187	Homo sapiens (human) RNU2	26.3943	76911	1.40927	3.35077	0.00080586	0.00935124	16.5392	11.8171	17.6414	12.6454	14.2553	14.45	16.4665	15.2769	15.0564	15.8149	13.1705	13.0699	85194	1002	12481	17045	58261	83442	40242	255422	4578	4941	32579.8	7042.35	10763.3	19397.8	34983.6	28114.9	25091.8	31457.3	17832	6469.89
URS0000584C26	186	Homo sapiens (human) U2 snRNA	26.3822	76903.2	1.40936	3.35009	0.000807844	0.00935124	16.5391	11.8176	17.6413	12.6451	14.2554	14.4482	16.4664	15.2761	15.0562	15.8148	13.1707	13.0697	85194	1002	12483	17013	58261	83380	40237	255400	4581	4941	32579.8	7042.35	10765.1	19361.4	34983.6	28094	25088.7	31454.6	17843.6	6469.89
URS00002CBAC9	186	Homo sapiens (human) U2	26.3775	76903.9	1.40937	3.34989	0.00080843	0.00935124	16.5391	11.8178	17.6413	12.6451	14.2558	14.4475	16.4664	15.2758	15.0563	15.815	13.1707	13.0699	85194	1002	12489	17000	58262	83360	40244	255450	4581	4943	32579.8	7042.35	10770.2	19346.6	34984.2	28087.3	25093	31460.8	17843.6	6472.5
URS00003EE995	188	Homo sapiens RNA, U2 small nuclear 1 (RNU2-1)	26.3774	76918.1	1.40918	3.35035	0.0008071	0.00935124	16.5394	11.8181	17.6415	12.6458	14.2566	14.4512	16.4666	15.2772	15.0568	15.8152	13.1712	13.0707	85194	1002	12496	17063	58262	83452	40250	255455	4581	4945	32579.8	7042.35	10776.3	19418.3	34984.2	28118.3	25096.8	31461.4	17843.6	6475.12
URS0000A90D33	192	Homo sapiens (human) snRNA RF00004	26.3722	76924.5	1.4091	3.35033	0.000807167	0.00935124	16.5395	11.8185	17.6416	12.646	14.2571	14.4527	16.4668	15.2775	15.057	15.8155	13.1714	13.0713	85194	1002	12500	17088	58265	83463	40254	255489	4581	4948	32579.8	7042.35	10779.7	19446.7	34986	28122	25099.3	31465.6	17843.6	6479.05
URS00006A3E7F	191	Homo sapiens (human) snRNA RF00004 (RF4, RNU2-1)	26.3718	76923.2	1.40912	3.35026	0.000807354	0.00935124	16.5394	11.8185	17.6416	12.646	14.257	14.4522	16.4668	15.2774	15.057	15.8155	13.1714	13.0712	85194	1002	12500	17080	58265	83458	40253	255489	4581	4948	32579.8	7042.35	10779.7	19437.6	34986	28120.3	25098.7	31465.6	17843.6	6479.05
URS00006C246E	191	Homo sapiens (human) snRNA RF00004	26.351	76921.9	1.40915	3.34939	0.000809901	0.00935124	16.5394	11.8196	17.6416	12.646	14.2568	14.4516	16.4667	15.2774	15.0568	15.8154	13.171	13.0727	85196	1002	12497	17069	58263	83461	40247	255479	4578	4960	32580.6	7042.35	10777.1	19425.1	34984.8	28121.3	25094.9	31464.3	17832	6494.76
URS000053B653	79	Homo sapiens (human) partial ncRNA	25.7845	17.5664	1.92286	2.43826	0.0147583	0.0608984	4.44262	-0.231587	5.20461	0.844523	3.09426	1.47098	4.32615	4.33861	1.72449	3.33278	1.66619	0.633358	16	0	8	1	14	62	2	42	2	0	6.1187	0	6.89903	1.13803	8.40649	20.8903	1.24704	5.17265	7.79029	0
URS000069B06F	165	Homo sapiens RNA, variant U1 small nuclear 15 (RNVU1-15)	25.4411	789.284	1.59495	2.92742	0.0034179	0.0234259	9.93222	5.26317	8.23155	5.36765	7.16821	10.618	7.51574	9.55969	10.2482	9.42104	6.34218	6.63446	64	0	75	2570	58	2046	2306	3260	35	70	24.4748	0	64.6784	2924.75	34.8269	689.378	1437.84	401.496	136.33	91.66
URS0000277EF4	79	Homo sapiens (human) partial ncRNA	25.0551	41.6996	1.7324	2.68243	0.00730891	0.0366912	5.68989	1.0102	5.68447	6.66079	3.65651	1.63493	4.63607	4.9102	2.92303	4.38801	1.56561	2.81399	18	147	9	0	13	75	5	81	0	6	6.88354	1033.16	7.7614	0	7.80603	25.2705	3.11761	9.97582	0	7.85657
URS000054A7CF	79	Homo sapiens (human) partial ncRNA	24.5972	25.1926	1.95755	2.36032	0.0182594	0.0702753	4.96215	0.353375	5.49546	4.85257	0.976566	0.947121	5.14042	4.05435	1.85461	3.36544	2.061	0.799664	19	36	0	0	27	43	2	39	3	0	7.26596	253.019	0	0	16.2125	14.4884	1.24704	4.80317	11.6854	0
URS00006AFE54	103	Homo sapiens U6 spliceosomal RNA	24.4326	7.22393	2.10045	2.19511	0.0281555	0.093317	3.16124	-1.57477	2.14647	0.518468	2.19338	2.11498	3.16675	1.71738	3.7877	3.00912	0.388875	0.88702	1	0	4	4	6	5	29	40	0	1	0.382419	0	3.44951	4.55214	3.60278	1.6847	18.0822	4.92633	0	1.30943
URS0000706E46	104	Homo sapiens U5 spliceosomal RNA	24.2141	13.4135	2.24928	2.04411	0.0409429	0.116173	4.05303	-0.574767	3.10214	0.151364	1.50837	0.0756368	0.367308	5.49265	3.24229	2.24861	-0.0286264	1.02098	3	0	2	0	0	168	17	19	0	2	1.14726	0	1.72476	0	0	56.6059	10.5999	2.34001	0	2.61886
URS0000705A6A	164	Homo sapiens U1 spliceosomal RNA	23.1872	5060.91	1.31262	3.45511	0.000550072	0.00803591	12.6116	8.07622	13.4758	8.90626	12.8748	11.8175	11.347	11.5369	11.864	11.1441	9.49204	9.42201	4210	60	9434	3816	1108	5973	4977	7227	335	379	1609.98	421.698	8135.68	4342.74	665.314	2012.54	3103.27	890.065	1304.87	496.273
URS0000604847	76	Homo sapiens (human) partial ncRNA	23.0029	15.9684	2.23902	2.02041	0.0433406	0.120694	4.30361	-0.231587	5.78412	0.18385	0.140938	0.105874	3.19473	3.66452	1.61142	2.17691	1.22744	-0.078683	23	0	0	0	6	40	3	17	2	0	8.79564	0	0	0	3.60278	13.4776	1.87057	2.09369	7.79029	0
URS0000335C36	79	Homo sapiens (human) partial ncRNA	22.9502	23.6508	1.97675	2.2868	0.0222073	0.0797523	4.87007	0.353375	5.76345	4.80579	0.853582	0.823356	3.91098	4.04974	1.768	3.20276	1.98012	0.671267	25	36	0	0	9	45	2	35	3	0	9.56047	253.019	0	0	5.40418	15.1623	1.24704	4.31054	11.6854	0
URS00004EBD2C	154	Homo sapiens (human) snRNA-U1-related	21.5233	5410.66	1.32597	3.33932	0.000839827	0.00949283	12.7069	8.27889	13.5709	8.99327	13.0054	11.8836	11.4106	11.5787	12.0177	10.9659	9.64936	9.51646	4518	66	10464	3989	1155	6092	5667	5813	403	414	1727.77	463.868	9023.93	4539.62	693.536	2052.64	3533.5	715.919	1569.74	542.103
URS00006CA124	152	Homo sapiens U1 spliceosomal RNA	21.5172	5409.15	1.32601	3.33889	0.000841136	0.00949283	12.7065	8.27889	13.5708	8.99287	13.0052	11.8807	11.4104	11.5782	12.0175	10.9657	9.64907	9.51615	4518	66	10463	3978	1155	6090	5667	5813	403	414	1727.77	463.868	9023.06	4527.1	693.536	2051.96	3533.5	715.919	1569.74	542.103
URS0000690E95	108	Homo sapiens U5 spliceosomal RNA	21.3114	11.8313	2.01102	2.19469	0.028186	0.093317	3.87	-0.574767	1.07102	4.67341	1.72139	1.65122	0.73304	4.18467	2.99725	2.9162	0.404949	1.2745	0	39	2	2	0	63	12	33	0	2	0	274.104	1.72476	2.27607	0	21.2272	7.48227	4.06422	0	2.61886
URS00004AC4A9	82	Homo sapiens (human) partial ncRNA	19.9276	20.3814	1.92939	2.23733	0.0252647	0.0875999	4.65291	0.353375	4.61657	4.77521	0.903321	0.874107	5.17342	3.95763	2.06884	3.09805	2.00506	0.727529	9	35	0	0	29	41	3	31	3	0	3.44177	245.99	0	0	17.4135	13.8145	1.87057	3.81791	11.6854	0
URS00000B2C2B	162	Homo sapiens (human) ncRNA	19.7569	8784.45	1.55324	2.77117	0.00558551	0.0318797	13.4045	9.10013	13.8721	13.9121	11.2759	9.08819	13.5235	11.6613	9.16471	11.1625	9.79556	10.2175	5779	20580	1886	87	8366	6398	132	6895	461	1050	2210	144642	1626.45	99.009	5023.48	2155.74	82.305	849.176	1795.66	1374.9
URS00006CA71A	165	Homo sapiens (human) snRNA RF00003	19.6974	3354.17	1.25998	3.41269	0.000643242	0.00869825	12.0155	7.71542	12.6445	8.97815	12.5832	10.4726	10.5303	10.807	11.7892	10.9998	9.11856	8.91608	2217	137	8078	1136	563	3345	5307	7387	287	262	847.823	962.877	6966.29	1292.81	338.061	1127.06	3309.03	909.77	1117.91	343.07
URS000019D6E0	153	Homo sapiens (human) U1.7	19.5228	5667.39	1.31127	3.26942	0.00107769	0.0110183	12.772	8.48485	13.6011	9.09265	13.055	11.9944	11.4847	11.7007	12.2216	11.2823	9.85863	9.6274	4522	66	10633	4280	1192	6607	6657	7765	496	438	1729.3	463.868	9169.67	4870.79	715.753	2226.16	4150.79	956.324	1931.99	573.53
URS000016D201	80	Homo sapiens (human) partial ncRNA	19.243	19.8792	1.96538	2.1707	0.0299536	0.0954862	4.61645	0.353375	5.40746	4.7609	0.771194	0.740847	3.45105	3.97961	1.70637	3.12536	1.92124	0.587298	19	36	0	0	6	44	2	34	3	0	7.26596	253.019	0	0	3.60278	14.8253	1.24704	4.18738	11.6854	0
URS000071E87A	161	Homo sapiens U1 spliceosomal RNA	19.0906	7021.24	1.29185	3.29357	0.000989224	0.0107596	13.0807	8.8258	13.9583	9.62473	13.3986	11.9822	11.812	12.0042	12.4445	11.7771	10.2226	9.91909	5833	137	13555	3829	1498	8104	7558	11638	658	517	2230.65	962.877	11689.5	4357.53	899.495	2730.56	4712.58	1433.32	2563	676.974
URS0000642E17	165	Homo sapiens U1 spliceosomal RNA	18.2385	5014.02	1.3181	3.17801	0.00148291	0.0134081	12.594	8.40498	13.4643	8.90823	12.8807	11.8516	11.3465	11.5222	11.8389	11.052	9.70577	9.51021	4151	58	9443	3923	1100	5848	4828	6506	457	430	1587.42	407.641	8143.44	4464.51	660.51	1970.42	3010.37	801.268	1780.08	563.054
URS000069845D	163	Homo sapiens U2 spliceosomal RNA	18.2135	75.7226	1.47854	2.8318	0.00462873	0.0285915	6.54526	2.33212	7.30063	3.33395	5.18895	5.4752	6.90922	5.67562	4.9881	6.00261	2.63056	4.08172	58	2	29	43	80	109	32	273	0	15	22.1803	14.0566	25.009	48.9355	48.0371	36.7264	19.9527	33.6222	0	19.6414
URS00003B7767	106	Homo sapiens U6 spliceosomal RNA	18.184	31.1211	1.58095	2.6469	0.00812341	0.0395074	5.2621	1.07337	2.05328	2.20673	3.79255	5.88677	4.2302	4.07992	5.44453	5.39596	1.95213	2.64104	0	1	11	94	9	34	78	224	1	5	0	7.0283	9.48616	106.975	5.40418	11.4559	48.6348	27.5874	3.89514	6.54714
URS000064A136	313	Homo sapiens 7SK RNA	18.1237	11.016	2.12313	1.9687	0.0489875	0.131424	3.76336	-0.392997	0.791795	0.13258	3.44387	4.90264	0.338148	2.47712	1.78302	1.07332	0.730051	0.587078	0	0	16	65	0	14	4	5	1	1	0	0	13.7981	73.9722	0	4.71715	2.49409	0.615791	3.89514	1.30943
URS00006D6113	153	Homo sapiens U1 spliceosomal RNA	18.0111	416.688	1.63871	2.54518	0.0109222	0.0489379	9.00486	4.83432	6.84924	4.34533	5.81863	9.92733	6.24984	8.34815	9.24564	8.05217	5.55754	5.88661	22	0	25	1716	22	858	1172	1176	26	52	8.41322	0	21.5595	1952.87	13.2102	289.094	730.769	144.834	101.274	68.0903
URS00006ECF80	164	Homo sapiens U1 spliceosomal RNA	17.8284	5736.96	1.25715	3.30597	0.000946487	0.0103699	12.7879	8.63167	13.661	9.57138	12.9956	12.1021	11.5767	11.9048	12.218	11.1919	9.95584	9.78556	4672	166	9831	4616	1265	7853	6444	6769	527	513	1786.66	1166.7	8478.04	5253.17	759.587	2645.99	4017.98	833.658	2052.74	671.737
URS000070FCA1	164	Homo sapiens U1 spliceosomal RNA	17.7305	8217.1	1.2418	3.34043	0.000836487	0.00949283	13.3061	9.1579	14.1454	10.0866	13.5477	12.4699	12.0943	12.3765	12.8027	12.2031	10.5117	10.3156	6437	225	14390	5624	1785	10595	9734	16096	773	721	2461.63	1581.37	12409.6	6400.31	1071.83	3569.88	6069.37	1982.36	3010.95	944.098
URS000071E051	163	Homo sapiens U1 spliceosomal RNA	17.7275	1527.85	1.40857	2.94476	0.00323203	0.0227759	10.879	6.73124	11.2059	7.29511	11.8393	9.04362	8.65393	9.10595	10.4322	9.12562	8.07312	7.33371	824	34	5587	429	130	949	2134	1757	188	78	315.113	238.962	4818.11	488.217	78.0603	319.756	1330.6	216.389	732.287	102.135
URS000009D3CF	76	Homo sapiens (human) partial ncRNA	17.6231	18.1236	1.91085	2.16626	0.0302914	0.0959227	4.48124	0.353375	4.84629	5.32964	1.4379	0.652821	3.22337	2.98162	1.64236	2.62526	1.86083	0.498739	12	62	1	0	5	17	2	21	3	0	4.58903	435.754	0.862378	0	3.00232	5.72797	1.24704	2.58632	11.6854	0
URS00006BFF22	102	Homo sapiens U6 spliceosomal RNA	17.4714	14.661	1.57157	2.62599	0.00863977	0.0411692	4.17588	0.010196	3.25808	1.94001	3.49488	4.16123	3.63625	3.42349	4.34958	4.57217	1.19867	2.0762	2	1	10	22	6	21	33	123	0	3	0.764838	7.0283	8.62378	25.0368	3.60278	7.07573	20.5762	15.1485	0	3.92828
URS000012964C	165	Homo sapiens (human) snRNA RF00003	17.3025	7781.7	1.25227	3.28435	0.00102217	0.0108798	13.2271	9.1141	14.102	10.0203	13.4987	12.1881	12.018	12.2454	12.6677	12.1109	10.4507	10.2193	6323	225	14084	4371	1709	9589	8785	15155	766	679	2418.04	1581.37	12145.7	4974.35	1026.19	3230.91	5477.65	1866.46	2983.68	889.102
URS0000162127	164	Homo sapiens RNA, variant U1 small nuclear 1 (RNVU1-1)	17.2965	8262.56	1.24178	3.3117	0.000927305	0.0102344	13.3136	9.20112	14.1489	10.0953	13.5603	12.4741	12.0946	12.4042	12.813	12.2225	10.553	10.3243	6439	225	14512	5624	1777	10849	9794	16346	813	722	2462.4	1581.37	12514.8	6400.31	1067.02	3655.46	6106.78	2013.14	3166.75	945.407
URS000072A41F	164	Homo sapiens U1 spliceosomal RNA	16.9164	8234.04	1.24338	3.28167	0.00103194	0.0108798	13.3081	9.22773	14.1469	10.088	13.56	12.4558	12.1001	12.3887	12.8055	12.2078	10.5681	10.3268	6433	223	14522	5529	1790	10695	9735	16122	834	728	2460.1	1567.31	12523.5	6292.19	1074.83	3603.57	6069.99	1985.56	3248.55	953.264
URS000059CC50	163	Homo sapiens U1 spliceosomal RNA	16.7889	8350.91	1.24052	3.28042	0.00103652	0.0108798	13.3283	9.25882	14.156	10.1115	13.5793	12.529	12.1084	12.4297	12.8232	12.2504	10.6013	10.3529	6447	225	14684	5896	1787	11044	9822	16680	856	739	2465.46	1581.37	12663.2	6709.85	1073.03	3721.16	6124.24	2054.28	3334.24	967.668
URS00006D1735	191	Homo sapiens U2 spliceosomal RNA	16.7739	3075.32	1.28296	3.17091	0.00151965	0.0135773	11.8871	7.81878	12.423	8.83072	10.508	10.0291	10.2852	12.3063	12.1626	10.8363	8.90158	9.06116	1873	124	1134	741	458	14762	7792	6566	233	377	716.271	871.509	977.937	843.284	275.012	4973.9	4858.49	808.657	907.568	493.655
URS000063B690	164	Homo sapiens (human) snRNA RF00003	16.7147	8348.59	1.24042	3.27555	0.00105458	0.0109925	13.3278	9.26471	14.1566	10.1077	13.5774	12.5076	12.1273	12.4316	12.8271	12.2543	10.6002	10.3616	6449	223	14655	5769	1822	11062	9857	16742	854	749	2466.22	1567.31	12638.2	6565.32	1094.05	3727.23	6146.06	2061.92	3326.45	980.762
URS0000669D0F	164	Homo sapiens RNA, variant U1 small nuclear 17 (RNVU1-17)	16.6181	5709.77	1.2605	3.21672	0.00129663	0.0122405	12.7796	8.72482	13.6698	9.56878	13.0425	11.5152	11.6248	11.9503	12.1737	11.6322	10.0883	9.70888	4708	165	10263	2546	1329	8216	6169	10788	638	451	1800.43	1159.67	8850.59	2897.44	798.017	2768.3	3846.51	1328.63	2485.1	590.552
URS00000081EA	164	Homo sapiens RNA, variant U1 small nuclear 7 (RNVU1-7)	16.6054	8371.22	1.2389	3.27192	0.00106819	0.0110183	13.3316	9.27794	14.1576	10.1175	13.5804	12.526	12.1348	12.4343	12.8333	12.2682	10.6102	10.3729	6444	225	14667	5861	1831	11062	9893	16934	861	757	2464.31	1581.37	12648.5	6670.02	1099.45	3727.23	6168.51	2085.56	3353.72	991.237
URS000032B6B6	164	Homo sapiens RNA, U1 small nuclear 1 (RNU1 1 to 4, RNVU1-18)	16.4811	8400.64	1.23881	3.26341	0.00110079	0.0110183	13.3365	9.29368	14.1602	10.1222	13.5864	12.536	12.132	12.448	12.8387	12.2804	10.6266	10.3771	6449	225	14724	5907	1821	11191	9925	17107	877	757	2466.22	1581.37	12697.7	6722.37	1093.44	3770.69	6188.46	2106.87	3416.04	991.237
URS0000583E3C	164	Homo sapiens (human) RNU1P1	16.4759	8350.71	1.24083	3.25772	0.00112312	0.0110183	13.3279	9.28553	14.157	10.1132	13.5818	12.5042	12.1141	12.4329	12.8285	12.2572	10.6178	10.3626	6449	225	14708	5746	1796	11070	9865	16782	875	749	2466.22	1581.37	12683.9	6539.15	1078.43	3729.92	6151.05	2066.84	3408.25	980.762
URS00000B27D7	162	Homo sapiens U1 spliceosomal RNA	16.4749	8393.04	1.23906	3.26231	0.00110509	0.0110183	13.3352	9.29291	14.1596	10.121	13.5847	12.5354	12.1235	12.4466	12.8374	12.2798	10.6256	10.3752	6448	225	14707	5907	1806	11182	9918	17107	877	756	2465.84	1581.37	12683	6722.37	1084.44	3767.66	6184.1	2106.87	3416.04	989.928
URS00006D23E9	164	Homo sapiens (human) snRNA RF00003	16.4745	8383.88	1.23964	3.26076	0.00111115	0.0110183	13.3336	9.29137	14.159	10.119	13.5848	12.5279	12.1182	12.4411	12.8363	12.2764	10.6241	10.3718	6449	225	14718	5868	1798	11130	9916	17064	877	754	2466.22	1581.37	12692.5	6677.99	1079.63	3750.14	6182.85	2101.57	3416.04	987.309
URS00004EE8AA	165	Homo sapiens (human) RNU1	16.473	8401.08	1.23878	3.26291	0.00110273	0.0110183	13.3366	9.29446	14.1602	10.1224	13.5865	12.5361	12.1321	12.4485	12.8388	12.2805	10.6267	10.378	6449	225	14724	5907	1821	11196	9926	17107	877	758	2466.22	1581.37	12697.7	6722.37	1093.44	3772.38	6189.09	2106.87	3416.04	992.547
URS00006B5726	107	Homo sapiens U6 spliceosomal RNA	16.2553	13.494	1.8385	2.18811	0.0286616	0.0941317	4.05447	0.010196	1.32141	0.878988	3.29086	4.34388	3.43398	2.13276	4.1141	4.3925	0.738577	1.77356	0	0	10	31	6	6	31	121	0	3	0	0	8.62378	35.2791	3.60278	2.02164	19.3292	14.9021	0	3.92828
URS00006D73D5	163	Homo sapiens U1 spliceosomal RNA	16.075	217.859	1.60987	2.48886	0.0128155	0.0544929	8.06692	4.05999	6.00407	3.61173	4.63003	8.51445	5.75706	7.77537	8.62118	7.60729	4.51516	5.25975	12	0	8	576	18	610	789	946	10	37	4.58903	0	6.89903	655.508	10.8084	205.533	491.959	116.508	38.9514	48.4489
URS0000729E30	164	Homo sapiens U1 spliceosomal RNA	15.3833	5196.06	1.30699	3.01707	0.00255229	0.01987	12.6419	8.69847	13.4937	8.99912	12.9366	11.9294	11.449	11.6105	11.9051	11.3543	9.95126	9.65198	4161	58	9676	4090	1174	6154	4976	8571	594	484	1591.25	407.641	8344.37	4654.56	704.945	2073.53	3102.65	1055.59	2313.71	633.763
URS00006FE2DE	99	Homo sapiens U6 spliceosomal RNA	15.3664	9.42305	1.81821	2.1679	0.0301664	0.0957288	3.53461	-0.392997	2.89198	0.730943	1.40887	3.54007	3.3109	1.87363	3.99538	3.44296	1.18619	1.06688	2	0	1	16	6	5	31	54	1	1	0.764838	0	0.862378	18.2086	3.60278	1.6847	19.3292	6.65055	3.89514	1.30943
URS0000321134	79	Homo sapiens (human) partial ncRNA	15.0946	35.918	1.75918	2.22601	0.0260134	0.0894078	5.46535	1.51898	6.44163	5.36197	1.44186	1.41692	4.54138	4.34145	2.92795	4.5837	2.13006	2.6743	38	49	0	0	13	47	6	108	2	6	14.5319	344.387	0	0	7.80603	15.8362	3.74114	13.3011	7.79029	7.85657
URS00006DA097	158	Homo sapiens U1 spliceosomal RNA	15.0285	736.723	1.2785	3.05798	0.00222837	0.0182775	9.82309	5.91436	9.45711	6.8589	10.3124	9.67172	7.36064	8.92163	10.2738	8.65038	7.30318	6.66738	190	32	1627	987	38	983	2152	1351	103	49	72.6596	224.905	1403.09	1123.24	22.8176	331.212	1341.82	166.387	401.2	64.162
URS00006689C5	315	Homo sapiens 7SK RNA	14.8448	9.82668	1.97285	1.97273	0.0485268	0.13077	3.5934	-0.231587	2.20973	0.539754	4.19577	4.01947	0.723676	2.7045	2.97102	2.05071	1.42351	0.340854	1	0	29	27	0	15	12	13	2	0	0.382419	0	25.009	30.7269	0	5.05409	7.48227	1.60106	7.79029	0
URS00006A009F	102	Homo sapiens U6 spliceosomal RNA	14.5221	8.72695	1.9618	1.96767	0.0491063	0.131424	3.422	-0.392997	1.04461	0.535506	3.91664	2.6407	0.709787	3.08829	3.54812	3.25089	1.02549	0.901585	0	0	23	7	0	23	22	49	1	1	0	0	19.8347	7.96624	0	7.74961	13.7175	6.03475	3.89514	1.30943
URS000004C71B	79	Homo sapiens (human) partial ncRNA	14.3943	52.1691	1.77165	2.17166	0.0298811	0.0954862	6.00271	2.12567	7.0445	5.85134	3.48862	1.73227	5.39375	4.51946	2.6377	4.30094	1.66858	3.46693	59	69	7	0	26	49	3	71	0	13	22.5627	484.952	6.03665	0	15.6121	16.51	1.87057	8.74423	0	17.0226
URS0000628B35	164	Homo sapiens U1 spliceosomal RNA	14.3938	6587.2	1.22229	3.14769	0.00164565	0.0141961	12.9825	9.13509	13.7495	9.78972	13.1732	12.3942	11.8113	12.2039	12.5497	12.1171	10.4453	10.0968	4719	166	10709	5578	1436	9549	8098	15860	830	622	1804.64	1166.7	9235.21	6347.96	862.266	3217.44	5049.29	1953.29	3232.97	814.464
URS00004491F2	164	Homo sapiens (human) U1.15	14.2163	6688.53	1.22034	3.13803	0.00170088	0.0145887	13.0043	9.17471	13.7593	9.80982	13.196	12.4312	11.8367	12.2584	12.5707	12.157	10.4783	10.1334	4731	166	10860	5735	1459	9993	8196	16357	851	642	1809.22	1166.7	9365.43	6526.63	876.077	3367.04	5110.39	2014.5	3314.77	840.653
URS000037FF6E	79	Homo sapiens (human) partial ncRNA	14.2015	39.6367	1.75907	2.17614	0.0295447	0.0952306	5.60604	1.74716	6.05347	6.02173	3.37808	2.65138	5.81193	3.70225	1.45723	3.68652	1.43767	3.13654	26	86	7	3	41	23	0	41	0	10	9.94289	604.433	6.03665	3.4141	24.619	7.74961	0	5.04949	0	13.0943
URS00000DF8CD	76	Homo sapiens (human) partial ncRNA	14.1779	14.1029	1.643	2.3284	0.0198909	0.0752045	4.11534	0.2478	4.98458	2.11273	3.14072	1.58291	3.89276	4.02826	2.08314	3.17286	1.76537	1.30516	13	2	8	1	9	45	3	34	2	1	4.97145	14.0566	6.89903	1.13803	5.40418	15.1623	1.87057	4.18738	7.79029	1.30943
URS0000612078	76	Homo sapiens (human) partial ncRNA	13.5929	21.2327	1.57646	2.38812	0.0169347	0.0671738	4.70466	0.894364	5.4268	2.59692	1.86312	2.44046	5.15972	4.03826	2.79465	4.15072	1.97904	2.06485	17	3	1	3	26	39	6	79	2	3	6.50112	21.0849	0.862378	3.4141	15.6121	13.1406	3.74114	9.7295	7.79029	3.92828
URS0000277F60	123	Homo sapiens (human) snRNA-U1-related	13.1406	946.807	1.48479	2.50269	0.0123255	0.0525583	10.1817	6.4662	8.81001	6.13125	9.92848	10.9597	8.7959	9.66682	10.2119	9.46705	7.62875	7.29508	89	0	1049	2988	173	1856	1878	2767	128	101	34.0353	0	904.635	3400.45	103.88	625.36	1170.98	340.779	498.578	132.252
URS00006C6223	126	Homo sapiens U1 spliceosomal RNA	13.1406	946.807	1.48479	2.50269	0.0123255	0.0525583	10.1817	6.4662	8.81001	6.13125	9.92848	10.9597	8.7959	9.66682	10.2119	9.46705	7.62875	7.29508	89	0	1049	2988	173	1856	1878	2767	128	101	34.0353	0	904.635	3400.45	103.88	625.36	1170.98	340.779	498.578	132.252
URS000064649A	144	Homo sapiens U1 spliceosomal RNA	12.9016	28.4588	1.84678	1.99778	0.04574	0.125974	5.12524	1.42523	4.50952	1.29138	1.88185	5.01951	1.47865	5.69111	4.41566	5.10427	1.15052	2.78991	7	0	1	47	0	179	33	190	0	8	2.67693	0	0.862378	53.4876	0	60.3122	20.5762	23.4001	0	10.4754
URS00006E0863	99	Homo sapiens U6 spliceosomal RNA	12.773	21.8375	1.66327	2.20952	0.0271384	0.091745	4.7438	1.0102	5.38984	5.00529	2.94797	1.29193	4.5328	3.90701	2.83768	3.80883	1.21827	2.58314	16	38	5	0	14	33	6	54	0	6	6.1187	267.075	4.31189	0	8.40649	11.119	3.74114	6.65055	0	7.85657
URS00006C3578	191	Homo sapiens U2 spliceosomal RNA	12.6892	178.027	1.45434	2.52041	0.0117219	0.0507048	7.76983	4.09926	8.89944	4.0016	5.55716	5.82051	7.83266	6.61013	6.33667	6.6886	5.24971	4.4893	197	2	29	43	148	204	93	400	30	13	75.3365	14.0566	25.009	48.9355	88.8687	68.7357	57.9876	49.2633	116.854	17.0226
URS00006D1C46	191	Homo sapiens U2 spliceosomal RNA	12.3413	3558.24	1.21134	2.9929	0.00276344	0.0207325	12.0899	8.46437	12.5554	9.10253	11.0183	11.2572	10.7359	12.4513	12.3141	11.3483	9.37439	9.65147	1915	125	1652	2323	627	15245	8078	9559	332	631	732.332	878.537	1424.65	2643.65	376.491	5136.64	5036.82	1177.27	1293.19	826.249
URS000070AFB2	128	Homo sapiens U1 spliceosomal RNA	12.2211	1117.98	1.47712	2.44482	0.0144923	0.0604247	10.4194	6.80848	8.95804	6.44148	10.1978	11.1362	9.31267	9.91194	10.3863	10.0033	7.92245	7.65614	93	0	1253	3289	267	2164	2053	4288	156	136	35.565	0	1080.56	3743	160.324	729.137	1280.09	528.103	607.642	178.082
URS000002A4F1	120	Homo sapiens small ILF3/NF90-associated RNA B1 (SNAR-B1), small nuclear RNA	11.6859	872.669	1.61419	2.1972	0.0280063	0.093317	10.0607	6.51414	7.82177	7.23438	7.35424	11.1681	9.60969	6.69725	9.17902	6.14978	7.1172	7.09405	44	76	99	5125	509	86	910	25	109	134	16.8264	534.15	85.3754	5832.43	305.636	28.9768	567.406	3.07896	424.571	175.463
URS000041911A	119	Homo sapiens small ILF3/NF90-associated RNA C3 (SNAR-C3), small nuclear RNA	11.6787	875.355	1.61444	2.19632	0.0280692	0.093317	10.0651	6.51943	7.82342	7.23645	7.3562	11.1712	9.62568	6.70006	9.18258	6.15386	7.1194	7.10168	44	76	99	5131	516	86	912	25	109	135	16.8264	534.15	85.3754	5839.25	309.839	28.9768	568.653	3.07896	424.571	176.773
URS00001510FE	120	Homo sapiens small ILF3/NF90-associated RNA E (SNAR-E), small nuclear RNA	11.6187	867.76	1.61325	2.19332	0.028284	0.093317	10.0524	6.51414	7.82025	7.2323	7.35231	11.1597	9.62361	6.69408	9.15101	6.14468	7.11494	7.09175	44	76	99	5086	516	86	887	25	109	134	16.8264	534.15	85.3754	5788.04	309.839	28.9768	553.065	3.07896	424.571	175.463
URS00006F6B56	191	Homo sapiens U2 spliceosomal RNA	11.363	2260.68	1.25506	2.79372	0.00521061	0.0305513	11.4331	7.92661	11.8548	8.57859	10.1939	9.8746	9.79246	11.9167	11.8039	10.5227	8.72317	9.00556	1193	110	910	710	302	11067	6007	5273	230	433	456.226	773.113	784.764	808.004	181.34	3728.91	3745.5	649.413	895.883	566.983
URS0000724D5C	161	Homo sapiens U1 spliceosomal RNA	11.3269	25.7764	1.72215	2.03332	0.0420199	0.11824	4.97952	1.42523	5.94472	1.32545	4.80749	1.85268	4.29351	3.64521	4.28754	3.43052	1.18901	2.80307	26	0	35	1	11	25	29	36	0	8	9.94289	0	30.1832	1.13803	6.6051	8.42349	18.0822	4.4337	0	10.4754
URS00004E56CF	121	Homo sapiens small ILF3/NF90-associated RNA A14 (SNAR-A14), small nuclear RNA	10.4219	1233.76	1.60951	2.10097	0.0356435	0.107231	10.5566	7.17512	7.8857	7.97432	7.92936	11.8784	10.1783	6.92389	9.52837	6.10548	7.57978	7.65663	40	152	162	7268	767	106	1124	44	162	225	15.2968	1068.3	139.705	8271.23	460.556	35.7156	700.839	5.41896	631.013	294.621
URS00004CACDC	121	Homo sapiens (human) snaR-A snRNA	10.4209	1233.64	1.60949	2.10091	0.0356485	0.107231	10.5564	7.17512	7.88569	7.97431	7.92935	11.8783	10.1783	6.92387	9.52836	6.10546	7.57976	7.65662	40	152	162	7267	767	106	1124	44	162	225	15.2968	1068.3	139.705	8270.1	460.556	35.7156	700.839	5.41896	631.013	294.621
URS00003848F7	122	Homo sapiens small ILF3/NF90-associated RNA A1 (SNAR-A1), small nuclear RNA	10.4128	1232.71	1.61056	2.09882	0.0358324	0.107569	10.5553	7.17512	7.88378	7.97245	7.90506	11.8774	10.1757	6.91466	9.52705	6.10186	7.57769	7.6546	40	152	158	7266	766	105	1124	44	162	225	15.2968	1068.3	136.256	8268.96	459.955	35.3787	700.839	5.41896	631.013	294.621
URS000010A63C	122	Homo sapiens small ILF3/NF90-associated RNA A12 (SNAR-A12), small nuclear RNA	10.354	1169.07	1.63344	2.06442	0.0389778	0.112728	10.4787	7.10665	7.22899	7.91102	7.81928	11.8321	9.88212	6.8095	9.46008	5.96369	7.44928	7.56424	20	152	154	7177	608	102	1100	42	151	219	7.64838	1068.3	132.806	8167.67	365.082	34.3678	685.875	5.17265	588.167	286.765
URS000069DD41	107	Homo sapiens (human) snRNA RF00026	9.55252	56.8292	1.3759	2.36637	0.0179637	0.0694936	6.1133	2.85399	4.30053	3.19454	5.67978	7.03046	5.48529	4.59422	5.90852	5.83374	2.94075	4.16043	3	2	52	203	22	38	89	249	2	19	1.14726	14.0566	44.8437	231.021	13.2102	12.8037	55.4935	30.6664	7.79029	24.8791
URS00006FE165	116	Homo sapiens U2 spliceosomal RNA	9.26287	74.9193	1.43282	2.24136	0.0250029	0.0870752	6.5112	3.28321	7.13115	6.19397	5.76978	6.95433	5.47895	5.77236	4.55618	3.93919	2.7818	4.68133	48	68	50	172	19	114	18	24	0	29	18.3561	477.924	43.1189	195.742	11.4088	38.4111	11.2234	2.9558	0	37.9734
URS0000245667	79	Homo sapiens (human) partial ncRNA	9.06675	44.1203	1.60603	1.98041	0.0476578	0.129123	5.74688	2.53531	6.63781	5.52443	2.61401	2.23415	5.80289	4.70695	2.64994	4.31788	2.09281	3.65111	41	51	2	1	38	59	3	72	1	16	15.6792	358.443	1.72476	1.13803	22.8176	19.8794	1.87057	8.86739	3.89514	20.9509
URS0000308A28	162	Homo sapiens U1 spliceosomal RNA	8.77543	2897.91	1.24225	2.52241	0.0116554	0.0507048	11.7822	8.64891	11.3417	8.41021	12.1766	11.9488	10.4461	11.1009	11.7418	11.639	9.78461	9.11945	637	36	5453	4844	497	4389	4959	13529	673	342	243.601	253.019	4702.55	5512.64	298.431	1478.83	3092.05	1666.21	2621.43	447.825
URS0000405895	120	Homo sapiens small ILF3/NF90-associated RNA C1 (SNAR-C1), small nuclear RNA	8.50553	92.8591	1.57028	1.96679	0.0492074	0.131424	6.81724	3.72429	6.54807	5.49219	4.28609	6.60409	7.89564	2.99197	5.07802	3.01177	4.44721	3.96855	30	37	11	133	200	3	37	6	20	14	11.4726	260.047	9.48616	151.359	120.093	1.01082	23.0703	0.738949	77.9029	18.332
URS000000A142	135	Homo sapiens RNA, U11 small nuclear (RNU11)	8.34142	373.576	1.11679	2.74025	0.00613918	0.0331593	8.82454	5.76568	8.10007	7.04003	7.77338	8.36446	8.00108	9.09522	9.68928	8.12016	6.74544	6.58525	59	62	161	327	105	1379	1443	957	71	72	22.5627	435.754	138.843	372.137	63.0487	464.64	899.743	117.862	276.555	94.2788
URS000067AD39	134	Homo sapiens RNA, U11 small nuclear (RNU11)	8.33928	373.483	1.11688	2.7397	0.00614949	0.0331593	8.82417	5.76568	8.09991	7.03982	7.77321	8.36431	8.00092	9.09509	9.68916	8.11696	6.74521	6.58501	59	62	161	327	105	1379	1443	954	71	72	22.5627	435.754	138.843	372.137	63.0487	464.64	899.743	117.493	276.555	94.2788
URS0000427B16	131	Homo sapiens (human) non-coding RNA	8.3148	372.418	1.11605	2.73794	0.00618252	0.0331593	8.81993	5.76568	8.09921	7.03889	7.77246	8.36365	8.0002	9.09221	9.68254	8.11117	6.74417	6.58388	59	62	161	327	105	1376	1435	949	71	72	22.5627	435.754	138.843	372.137	63.0487	463.629	894.755	116.877	276.555	94.2788
URS000067B22B	107	Homo sapiens U6 spliceosomal RNA	8.295	86.5498	1.44637	2.11028	0.0348344	0.105204	6.71433	3.66967	4.54982	2.97567	5.948	7.39781	5.90532	5.67427	6.91008	6.74023	4.7125	3.9605	3	0	57	249	28	98	198	508	22	10	1.14726	0	49.1556	283.371	16.813	33.0201	123.457	62.5644	85.6931	13.0943
URS0000632F93	107	Homo sapiens U6 spliceosomal RNA	8.26595	65.5152	1.48214	2.05593	0.0397896	0.113544	6.3123	3.27863	4.31243	2.92794	5.2393	7.19474	4.74811	5.22572	6.35766	6.28128	4.49588	2.65902	3	1	33	233	10	74	135	378	22	1	1.14726	7.0283	28.4585	265.162	6.00464	24.9335	84.1756	46.5538	85.6931	1.30943
URS000054D365	140	Homo sapiens (human) non-coding RNA	6.64462	1538.16	1.16654	2.34212	0.0191746	0.0731675	10.8556	8.12344	10.9295	8.29415	10.0681	10.5731	9.31273	10.3776	11.5852	10.771	8.80296	8.89506	535	88	876	1603	197	2732	5215	7298	308	440	204.594	618.49	755.443	1824.27	118.291	920.519	3251.67	898.809	1199.7	576.149
URS000065E98E	107	Homo sapiens U6 spliceosomal RNA	5.21805	221.746	1.15011	2.07241	0.0382269	0.111014	8.04706	5.66613	6.70554	5.83237	8.52187	8.59103	7.19952	7.45346	7.62093	8.0586	6.39459	6.17003	17	19	421	494	58	336	240	1115	68	65	6.50112	133.538	363.061	562.189	34.8269	113.212	149.645	137.321	264.87	85.1128
URS00006C63BD	107	Homo sapiens U6 spliceosomal RNA	5.03409	200.066	1.16223	2.00627	0.044828	0.123917	7.8962	5.56746	6.59054	5.63601	8.33945	8.49827	7.00491	7.28497	7.39575	7.91604	6.32751	5.96926	16	16	369	471	50	298	201	1015	68	55	6.1187	112.453	318.218	536.014	30.0232	100.408	125.328	125.006	264.87	72.0186
URS000072B4B1	164	Homo sapiens U1 spliceosomal RNA	4.96066	1447.21	1.16332	1.98616	0.0470158	0.128311	10.75	8.43999	10.0692	8.01771	10.9449	10.763	9.96566	10.3612	10.5399	11.2129	9.40343	8.42282	227	54	2086	1925	402	2680	1928	11097	635	229	86.8091	379.528	1798.92	2190.72	241.386	902.998	1202.15	1366.69	2473.42	299.859
URS000065EE66	107	Homo sapiens U6 spliceosomal RNA	-4.33074	288.57	1.05665	-2.00124	0.0453663	0.125174	7.43507	9.55198	6.53207	7.72255	8.30827	7.46191	7.4459	7.33501	7.18907	7.25943	7.69067	9.56827	11	152	308	142	65	256	131	427	246	1924	4.20661	1068.3	265.612	161.601	39.0302	86.2565	81.6815	52.5886	958.205	2519.34
URS0000719BF2	104	Homo sapiens U6 spliceosomal RNA	-4.61201	294.969	1.09758	-2.00932	0.0445028	0.123245	7.4188	9.62644	6.36589	7.72931	8.35323	7.53058	7.41209	7.20618	6.9245	7.21565	7.60394	9.62712	9	156	327	156	64	227	99	416	229	2064	3.44177	1096.41	281.998	177.533	38.4297	76.4853	61.7287	51.2338	891.988	2702.66
URS000063F9DD	107	Homo sapiens U6 spliceosomal RNA	-4.71905	234.227	1.13947	-1.9645	0.0494718	0.131896	7.06682	9.3103	5.46694	7.2478	6.86361	7.87772	6.61799	6.68456	7.4479	7.29041	7.33533	9.29354	3	108	80	252	31	149	204	522	198	1640	1.14726	759.056	68.9903	286.785	18.6144	50.204	127.199	64.2886	771.238	2147.46
URS0000710CDC	97	Homo sapiens U6 spliceosomal RNA	-4.83695	179.067	1.14442	-1.98711	0.04691	0.128311	6.65977	8.93929	5.56062	7.11835	6.07529	7.55764	6.03637	6.0855	6.95189	6.78882	6.85544	8.90871	5	109	39	208	19	90	141	358	139	1286	1.9121	766.084	33.6328	236.711	11.4088	30.3246	87.9167	44.0907	541.425	1683.92
URS000067A08A	107	Homo sapiens U6 spliceosomal RNA	-4.87338	129.305	1.12748	-2.02657	0.0427065	0.119359	6.18263	8.47565	5.3457	6.89761	5.64993	6.60978	5.09691	5.99834	6.6129	6.46163	6.54605	8.42829	5	100	29	92	7	99	115	296	117	912	1.9121	702.83	25.009	104.699	4.20325	33.357	71.7051	36.4548	455.732	1194.2
URS00006CBA91	107	Homo sapiens (human) snRNA RF00026	-4.90958	120.665	1.04578	-2.19511	0.0281556	0.093317	6.07917	8.37887	5.47937	5.74663	5.90444	6.66406	6.59236	5.71026	6.35918	6.36972	6.52366	8.37202	6	29	39	97	42	71	88	268	114	847	2.29451	203.821	33.6328	110.389	25.2195	23.9227	54.87	33.0064	444.046	1109.09
URS00006E79AA	107	Homo sapiens U6 spliceosomal RNA	-4.96961	183.786	1.13842	-2.03187	0.0421664	0.11824	6.67558	8.99445	5.29452	7.13319	6.33973	7.43556	6.38461	6.14158	6.89692	6.94073	6.87124	8.96504	3	109	52	182	28	94	131	413	139	1343	1.14726	766.084	44.8437	207.122	16.813	31.6723	81.6815	50.8644	541.425	1758.56
URS0000673F58	107	Homo sapiens U6 spliceosomal RNA	-4.99612	205.613	1.12057	-2.0711	0.0383498	0.111126	6.83298	9.15996	5.35581	7.1856	6.68677	7.55743	6.2892	6.57053	7.08953	7.17942	7.23423	9.12245	3	108	71	194	23	142	150	496	190	1463	1.14726	759.056	61.2289	220.779	13.8107	47.8454	93.5284	61.0865	740.077	1915.69
URS000067BAF7	104	Homo sapiens U6 spliceosomal RNA	-5.01273	281.868	1.12176	-2.07317	0.0381566	0.111014	7.28788	9.6152	6.43118	7.68179	8.33073	6.706	7.38943	7.1477	6.62865	7.05509	7.55078	9.59424	11	156	333	66	66	226	75	370	228	2047	4.20661	1096.41	287.172	75.1103	39.6306	76.1483	46.7642	45.5686	888.093	2680.4
URS00006FACA8	106	Homo sapiens U6 spliceosomal RNA	-5.05157	186.837	1.13565	-2.05762	0.0396264	0.1135	6.68624	9.02862	5.30821	7.14016	6.44424	7.43098	6.39303	6.08651	6.97454	6.91266	6.93834	8.99025	3	109	58	180	28	87	141	398	148	1368	1.14726	766.084	50.0179	204.846	16.813	29.3137	87.9167	49.017	576.481	1791.3
URS000065201D	105	Homo sapiens U6 spliceosomal RNA	-5.47079	163.893	1.20079	-2.04177	0.041174	0.116608	6.43146	8.88943	5.42245	7.0223	6.2091	7.36034	4.69832	6.0211	6.44107	6.53323	6.97099	8.78476	5	107	51	184	3	94	90	299	170	1197	1.9121	752.028	43.9813	209.398	1.80139	31.6723	56.117	36.8243	662.174	1567.39
URS00006D5DEB	105	Homo sapiens U6 spliceosomal RNA	-5.51267	126.268	1.21567	-2.02584	0.0427817	0.119359	6.04862	8.51793	5.3804	6.8424	5.46588	6.86351	4.26608	5.73618	5.74089	6.2682	6.49211	8.42138	6	101	26	127	2	81	49	261	119	941	2.29451	709.858	22.4218	144.53	1.20093	27.2921	30.5526	32.1443	463.522	1232.17
URS000064D20F	103	Homo sapiens U6 spliceosomal RNA	-5.55537	142.551	1.18286	-2.09144	0.0364889	0.108886	6.21665	8.69793	5.01206	6.97067	5.49229	7.07199	5.26425	5.70425	6.33016	6.37641	6.70233	8.58382	3	108	24	147	9	71	86	272	138	1062	1.14726	759.056	20.6971	167.291	5.40418	23.9227	53.6229	33.499	537.53	1390.61
URS00006B57AD	107	Homo sapiens U6 spliceosomal RNA	-5.6386	154.727	1.12307	-2.22188	0.0262915	0.0898941	6.32274	8.82482	5.08484	7.02251	6.07793	7.06853	5.93167	5.92398	6.40985	6.43075	6.75937	8.76387	3	107	44	138	19	84	87	268	137	1177	1.14726	752.028	37.9446	157.049	11.4088	28.3029	54.2465	33.0064	533.635	1541.2
URS0000669656	99	Homo sapiens (human) snRNA RF00026	-5.65403	51.0907	1.04025	-2.40258	0.01628	0.0658658	4.73039	7.22179	4.6268	5.28578	5.11234	4.03251	5.46094	4.48076	4.68632	4.62968	6.03124	6.96027	4	29	27	8	20	30	23	65	103	314	1.52968	203.821	23.2842	9.10428	12.0093	10.1082	14.341	8.00529	401.2	411.161
URS00006F8FAC	107	Homo sapiens U6 spliceosomal RNA	-5.68601	198.097	1.16237	-2.15716	0.0309931	0.0971203	6.67225	9.1862	5.30624	7.11716	6.0338	7.56301	5.92493	6.36855	6.88452	7.01254	7.18065	9.07744	3	107	36	206	16	122	129	444	191	1493	1.14726	752.028	31.0456	234.435	9.60742	41.1066	80.4344	54.6823	743.972	1954.98
URS00006ED9AC	107	Homo sapiens U6 spliceosomal RNA	-5.74817	203.81	1.11651	-2.2598	0.0238335	0.0839768	6.70427	9.23349	5.36599	7.16877	6.75651	7.38309	6.29612	6.42288	6.91993	6.93558	7.08941	9.16024	3	109	79	167	24	124	129	395	168	1580	1.14726	766.084	68.1279	190.052	14.4111	41.7805	80.4344	48.6475	654.384	2068.9
URS000062B0F1	107	Homo sapiens U6 spliceosomal RNA	-5.86418	222.206	1.12081	-2.27687	0.0227943	0.0808846	6.81203	9.36977	5.43777	7.4279	6.62111	7.34437	6.44057	6.5782	7.09403	7.12389	7.23938	9.28607	3	137	65	155	27	141	149	463	189	1731	1.14726	962.877	56.0546	176.395	16.2125	47.5085	92.9049	57.0223	736.182	2266.62
URS0000685CD0	107	Homo sapiens U6 spliceosomal RNA	-5.90842	142.479	1.11809	-2.29209	0.0219004	0.0793194	6.16246	8.7343	5.01235	6.91522	6.26384	6.32586	5.27938	6.07025	6.56126	6.41686	6.65879	8.67961	3	100	57	67	9	105	107	277	129	1105	1.14726	702.83	49.1556	76.2483	5.40418	35.3787	66.7169	34.1148	502.473	1446.92
URS00006AFCFD	111	Homo sapiens U6 spliceosomal RNA	-5.91624	139.364	1.08142	-2.37159	0.0177118	0.0686962	6.1309	8.70219	5.02452	6.91985	6.18552	6.06417	6.23172	5.80429	6.50183	6.28817	6.69364	8.63266	3	100	52	50	28	77	100	240	133	1072	1.14726	702.83	44.8437	56.9017	16.813	25.9443	62.3523	29.558	518.054	1403.71
URS00001D9F94	106	Homo sapiens (human) snRNA-U6-related	-5.92683	224.875	1.06533	-2.40983	0.0159598	0.0647448	6.82082	9.39269	5.83561	7.41637	6.72706	7.3821	6.74319	6.44418	7.09428	7.00941	7.34835	9.3528	6	132	71	157	37	117	145	399	206	1741	2.29451	927.735	61.2289	178.671	22.2172	39.4219	90.4108	49.1401	802.399	2279.71
URS0000657A57	107	Homo sapiens U6 spliceosomal RNA	-5.92683	224.875	1.06533	-2.40983	0.0159598	0.0647448	6.82082	9.39269	5.83561	7.41637	6.72706	7.3821	6.74319	6.44418	7.09428	7.00941	7.34835	9.3528	6	132	71	157	37	117	145	399	206	1741	2.29451	927.735	61.2289	178.671	22.2172	39.4219	90.4108	49.1401	802.399	2279.71
URS00006CD752	90	Homo sapiens U6 spliceosomal RNA	-5.99116	160.383	1.12404	-2.29782	0.0215719	0.0785908	6.32228	8.9124	5.09173	7.04792	6.31794	6.71866	5.79569	5.76595	6.75341	6.55024	6.78051	8.86156	3	109	57	96	16	69	124	302	139	1259	1.14726	766.084	49.1556	109.251	9.60742	23.2488	77.3168	37.1938	541.425	1648.57
URS00006D0404	107	Homo sapiens U6 spliceosomal RNA	-6.08977	134.574	1.25326	-2.07968	0.0375546	0.110312	6.05364	8.66949	3.83792	6.85499	5.90053	6.34129	5.17285	5.99454	6.33914	6.29288	6.59246	8.55702	0	101	42	74	9	106	92	264	130	1048	0	709.858	36.2199	84.2146	5.40418	35.7156	57.3641	32.5138	506.369	1372.28
URS0000717129	110	Homo sapiens U6 spliceosomal RNA	-6.09221	137.609	1.1853	-2.19941	0.0278488	0.093317	6.08667	8.70111	4.95835	6.93077	5.76402	6.91697	4.9465	5.52275	6.16692	6.08139	6.66313	8.55566	3	107	35	130	6	60	75	206	137	1066	1.14726	752.028	30.1832	147.944	3.60278	20.2164	46.7642	25.3706	533.635	1395.85
URS0000702213	100	Homo sapiens U6 spliceosomal RNA	-6.33147	197.282	1.11563	-2.38658	0.017006	0.0671738	6.57341	9.24192	5.24063	7.33151	6.66947	6.84065	6.28483	6.25801	6.92654	6.71184	6.9764	9.18539	3	133	75	99	25	108	135	324	155	1607	1.14726	934.763	64.6784	112.665	15.0116	36.3895	84.1756	39.9033	603.747	2104.25
URS00006FA391	104	Homo sapiens U6 spliceosomal RNA	-6.45249	220.658	1.1142	-2.41416	0.0157714	0.0643284	6.71873	9.41359	5.6358	7.39861	6.53521	7.45345	6.37588	6.25015	6.80877	6.90671	7.15232	9.34955	5	136	61	177	26	100	113	378	177	1807	1.9121	955.848	52.6051	201.432	15.6121	33.694	70.4581	46.5538	689.44	2366.14
URS0000666DEF	107	Homo sapiens U6 spliceosomal RNA	-6.45768	229.186	1.0713	-2.51191	0.0120081	0.0516449	6.77335	9.46835	6.03422	7.43462	6.50381	7.24861	6.98611	6.4568	7.04435	6.9934	7.35948	9.27476	6	135	52	137	48	111	137	390	209	1845	2.29451	948.82	44.8437	155.911	28.8223	37.4003	85.4226	48.0317	814.085	2415.9
URS00006419C8	106	Homo sapiens U6 spliceosomal RNA	-6.46791	206.489	1.12753	-2.38867	0.0169097	0.0671738	6.6201	9.31962	5.26012	7.1458	6.35237	7.26796	6.36553	6.26381	6.90969	6.94647	7.00655	9.25791	3	109	52	152	27	107	131	410	158	1703	1.14726	766.084	44.8437	172.981	16.2125	36.0525	81.6815	50.4949	615.433	2229.96
URS0000677820	102	Homo sapiens U6 spliceosomal RNA	-6.47712	134.012	1.13014	-2.38498	0.0170801	0.0672894	5.99553	8.69645	5.28397	6.93282	5.6003	6.78658	5.42705	5.44564	5.89958	5.90083	6.6647	8.58597	5	107	29	114	12	55	56	169	137	1062	1.9121	752.028	25.009	129.736	7.20557	18.5317	34.9173	20.8137	533.635	1390.61
URS00006275E2	106	Homo sapiens U6 spliceosomal RNA	-6.59343	177.258	1.13985	-2.38719	0.0169776	0.0671738	6.38242	9.11006	5.12252	7.25868	5.88812	6.87918	5.96387	6.03411	6.64111	6.58029	6.89354	9.02213	3	132	34	111	19	92	108	305	153	1452	1.14726	927.735	29.3209	126.322	11.4088	30.9984	67.3404	37.5633	595.957	1901.29
URS0000627211	97	Homo sapiens U6 spliceosomal RNA	-6.65061	181.712	1.10011	-2.48474	0.0129646	0.0549715	6.41049	9.15051	5.17332	7.07733	6.53532	6.78956	6.23723	6.01378	6.77287	6.5909	6.94253	9.07612	3	107	68	98	25	86	120	298	156	1495	1.14726	752.028	58.6417	111.527	15.0116	28.9768	74.8227	36.7012	607.642	1957.6
URS0000717EB5	105	Homo sapiens U6 spliceosomal RNA	-6.65418	24.4765	1.243	-2.19972	0.0278265	0.093317	3.5342	6.24872	3.50155	2.85101	3.62109	2.14868	4.51284	3.35217	4.01244	3.51555	4.30018	6.0511	2	3	9	1	12	15	19	33	28	191	0.764838	21.0849	7.7614	1.13803	7.20557	5.05409	11.8469	4.06422	109.064	250.101
URS000071A13E	107	Homo sapiens U6 spliceosomal RNA	-6.68462	192.322	1.11467	-2.45889	0.0139369	0.0585974	6.48739	9.23535	5.20412	7.10446	6.4857	6.98725	6.02528	6.22413	6.83089	6.77509	6.97334	9.16123	3	108	63	118	19	107	125	355	158	1595	1.14726	759.056	54.3298	134.288	11.4088	36.0525	77.9403	43.7212	615.433	2088.54
URS000069362B	98	Homo sapiens U6 spliceosomal RNA	-6.77435	183.593	1.10136	-2.50608	0.0122079	0.0523543	6.40872	9.17524	5.17417	7.09617	6.52226	6.77047	6.23788	6.03396	6.80479	6.54021	6.94931	9.09695	3	109	67	96	25	88	124	282	157	1523	1.14726	766.084	57.7793	109.251	15.0116	29.6507	77.3168	34.7306	611.537	1994.26
URS00006FB1C9	105	Homo sapiens U6 spliceosomal RNA	-6.90009	133.079	1.35065	-2.06317	0.0390964	0.112853	5.9286	8.72026	5.15473	6.84903	5.59964	6.85079	3.48315	5.17577	5.6146	5.70388	6.6949	8.52382	5	107	33	132	0	46	46	153	154	1061	1.9121	752.028	28.4585	150.221	0	15.4992	28.682	18.8432	599.852	1389.3
URS00006A48B1	107	Homo sapiens U6 spliceosomal RNA	-6.9541	178.764	1.1018	-2.53935	0.0111058	0.0496123	6.34621	9.15074	5.14439	7.06989	6.30588	6.72176	6.21686	5.95187	6.73088	6.54693	6.93165	9.06254	3	108	54	93	25	82	117	290	157	1494	1.14726	759.056	46.5684	105.837	15.0116	27.629	72.9521	35.7159	611.537	1956.29
URS0000637FEC	107	Homo sapiens U6 spliceosomal RNA	-6.96673	181.684	1.08841	-2.573	0.010082	0.0461374	6.36768	9.1752	5.4965	7.08172	6.36859	6.91315	5.74737	6.11959	6.57667	6.66115	7.01004	9.0826	5	108	57	112	14	98	98	323	168	1509	1.9121	759.056	49.1556	127.46	8.40649	33.0201	61.1052	39.7801	654.384	1975.93
URS00006512F4	107	Homo sapiens U6 spliceosomal RNA	-7.06179	96.0192	1.27139	-2.21807	0.0265502	0.0902129	5.43284	8.26355	3.40022	6.63122	5.36625	5.39378	4.90346	4.93721	5.36362	5.53723	6.04222	8.09026	0	97	30	34	9	42	41	149	91	800	0	681.745	25.8713	38.6932	5.40418	14.1515	25.5644	18.3506	354.458	1047.54
URS00006F48CA	107	Homo sapiens U6 spliceosomal RNA	-7.1095	224.762	1.07335	-2.63636	0.00838001	0.040445	6.65833	9.49141	5.98992	7.40592	6.45289	7.13967	6.97302	6.34635	6.86374	6.71244	7.33039	9.25194	6	135	51	126	49	100	116	293	209	1879	2.29451	948.82	43.9813	143.392	29.4227	33.694	72.3286	36.0854	814.085	2460.42
URS0000712E64	119	Homo sapiens U6 spliceosomal RNA	-7.18933	236.246	1.05945	-2.68617	0.00722756	0.0364046	6.71959	9.56923	5.9274	7.4488	6.57896	7.21689	6.8448	6.29729	6.90497	6.8752	7.43207	9.47436	7	138	61	134	42	100	120	350	227	1975	2.67693	969.905	52.6051	152.497	25.2195	33.694	74.8227	43.1054	884.197	2586.12
URS000071C562	106	Homo sapiens U6 spliceosomal RNA	-7.20118	205.946	1.3655	-2.08585	0.0369923	0.109734	6.52492	9.36935	6.586	7.86078	6.65791	4.82519	6.57656	5.55049	4.8925	4.61355	7.27074	9.10678	21	250	87	10	41	58	14	26	239	1667	8.0308	1757.07	75.0269	11.3803	24.619	19.5425	8.72932	3.20211	930.939	2182.82
URS000064B2B9	112	Homo sapiens U6 spliceosomal RNA	-7.23345	132.475	1.10754	-2.5775	0.0099518	0.0456809	5.87714	8.73901	4.90277	6.91955	6.01043	5.53021	5.75046	5.59352	6.1518	5.96162	6.65073	8.61222	3	107	47	30	18	67	75	184	137	1099	1.14726	752.028	40.5318	34.141	10.8084	22.575	46.7642	22.6611	533.635	1439.06
URS0000652E77	109	Homo sapiens U6 spliceosomal RNA	-7.33408	13.2359	1.32114	-2.17587	0.0295653	0.0952306	2.57575	5.40369	3.13267	1.10249	3.1787	2.02781	2.90367	2.65992	3.00347	2.39114	3.61619	5.10942	2	0	8	2	3	10	9	13	19	102	0.764838	0	6.89903	2.27607	1.80139	3.3694	5.6117	1.60106	74.0077	133.562
URS00006F6FB5	107	Homo sapiens U6 spliceosomal RNA	-7.42096	142.345	1.32226	-2.18687	0.0287519	0.0941317	5.95677	8.85575	4.84317	6.89443	6.22958	6.10781	3.63112	5.76765	6.09807	6.01938	6.62141	8.68696	3	108	62	60	0	86	74	205	138	1205	1.14726	759.056	53.4674	68.2821	0	28.9768	46.1407	25.2474	537.53	1577.86
URS0000718C29	101	Homo sapiens U6 spliceosomal RNA	-7.46027	121.991	1.34726	-2.15194	0.0314023	0.0975877	5.72846	8.63618	4.44171	6.73338	5.45553	6.24409	3.38985	5.39686	5.8488	5.72864	6.39459	8.44846	2	100	30	76	0	64	63	167	120	1033	0.764838	702.83	25.8713	86.4906	0	21.5641	39.2819	20.5674	467.417	1352.64
URS00006BCC83	107	Homo sapiens U6 spliceosomal RNA	-7.47844	218.596	1.06944	-2.71427	0.00664224	0.0346181	6.57047	9.47739	5.74472	7.38024	6.32986	7.02032	6.67471	6.21857	6.79621	6.6705	7.3081	9.37044	6	135	49	115	37	98	113	297	210	1857	2.29451	948.82	42.2565	130.874	22.2172	33.0201	70.4581	36.578	817.98	2431.61
URS000068E321	105	Homo sapiens U6 spliceosomal RNA	-7.54217	117.118	1.35975	-2.14376	0.0320519	0.0989916	5.65891	8.58305	3.42776	6.67396	5.76064	6.34944	3.94792	4.91674	5.28526	5.5868	6.41931	8.35848	0	98	44	88	2	39	36	151	128	980	0	688.773	37.9446	100.147	1.20093	13.1406	22.4468	18.5969	498.578	1283.24
URS0000666F27	107	Homo sapiens U6 spliceosomal RNA	-7.5519	176.559	1.13493	-2.57005	0.0101683	0.046391	6.25154	9.17501	5.07885	7.02419	5.99486	7.00285	5.8859	5.79318	6.47306	6.29021	6.8878	9.07392	3	107	40	129	18	72	93	230	156	1524	1.14726	752.028	34.4951	146.806	10.8084	24.2597	57.9876	28.3264	607.642	1995.57
URS0000666128	107	Homo sapiens U6 spliceosomal RNA	-7.57102	176.373	1.11278	-2.62451	0.00867744	0.0412179	6.24713	9.17501	5.09601	7.03394	6.16765	6.753	5.89891	5.89521	6.51389	6.48375	6.89783	9.08019	3	107	48	99	18	80	96	280	156	1524	1.14726	752.028	41.3942	112.665	10.8084	26.9552	59.8582	34.4843	607.642	1995.57
URS0000656056	108	Homo sapiens U6 spliceosomal RNA	-7.59295	233.09	1.04489	-2.79901	0.00512597	0.0305513	6.64896	9.57749	5.91106	7.43794	6.83203	6.85052	6.76468	6.34771	6.85333	6.7661	7.42118	9.47294	7	138	82	92	39	108	115	315	227	1988	2.67693	969.905	70.715	104.699	23.4181	36.3895	71.7051	38.7948	884.197	2603.14
URS0000634E67	70	Homo sapiens (human) snRNA RF00026	-7.615	242.594	1.05727	-2.7702	0.00560223	0.0318797	6.70459	9.63621	5.92987	7.45821	6.8127	6.70361	7.09816	6.30795	7.02395	6.74281	7.443	9.54684	7	139	79	77	55	101	136	302	229	2080	2.67693	976.933	68.1279	87.6287	33.0255	34.0309	84.7991	37.1938	891.988	2723.61
URS000063F5A3	107	Homo sapiens U6 spliceosomal RNA	-7.61748	120.835	1.35115	-2.16801	0.0301576	0.0957288	5.69612	8.63225	4.6918	6.76267	5.52866	6.35569	3.46099	5.42497	5.48285	5.31192	6.27742	8.43039	3	104	33	86	0	67	43	107	108	1045	1.14726	730.943	28.4585	97.871	0	22.575	26.8115	13.1779	420.675	1368.35
URS000071AA15	103	Homo sapiens U6 spliceosomal RNA	-7.63096	181.599	1.12036	-2.61689	0.00887355	0.0416258	6.28266	9.22059	5.10899	7.04164	6.03845	6.96513	6.19288	5.8837	6.48265	6.31469	6.912	9.12574	3	107	41	122	25	78	92	231	157	1578	1.14726	752.028	35.3575	138.84	15.0116	26.2813	57.3641	28.4496	611.537	2066.28
URS000067D67D	105	Homo sapiens U6 spliceosomal RNA	-7.64686	128.981	1.20026	-2.44519	0.0144774	0.0604247	5.78884	8.7271	5.00683	6.81362	5.30636	4.18775	6.14894	5.60401	6.24942	5.6544	6.6054	8.55932	4	102	23	5	30	74	89	142	139	1086	1.52968	716.886	19.8347	5.69017	18.0139	24.9335	55.4935	17.4885	541.425	1422.04
URS00006A03AA	110	Homo sapiens U6 spliceosomal RNA	-7.66161	128.305	1.32487	-2.2173	0.0266024	0.0902129	5.7767	8.72191	4.75259	6.83181	5.86279	6.04563	3.47327	5.30315	5.86791	5.84895	6.5583	8.52572	3	107	45	60	0	55	62	183	137	1084	1.14726	752.028	38.807	68.2821	0	18.5317	38.6584	22.538	533.635	1419.42
URS0000630E56	104	Homo sapiens U6 spliceosomal RNA	-7.75356	166.09	1.15746	-2.55287	0.0106839	0.0480762	6.13799	9.10002	4.77019	7.17142	5.91894	6.53822	5.67648	5.92032	6.31821	6.07047	6.7649	8.9763	2	129	39	84	15	89	83	191	144	1452	0.764838	906.65	33.6328	95.5949	9.00696	29.9876	51.7524	23.5232	560.901	1901.29
URS0000710DFF	103	Homo sapiens U6 spliceosomal RNA	-7.78775	149.1	1.42063	-2.08443	0.0371213	0.1099	5.97922	8.94591	4.76449	7.07727	4.92536	6.82082	3.60736	5.29393	5.69201	5.7518	6.56911	8.7002	3	135	15	130	0	54	51	164	138	1294	1.14726	948.82	12.9357	147.944	0	18.1947	31.7997	20.198	537.53	1694.4
URS000064FA51	61	Homo sapiens U6 spliceosomal RNA	-7.79547	28.7473	1.39909	-2.11754	0.0342143	0.104381	3.58161	6.58268	1.95566	2.76352	2.06143	2.81497	3.79729	3.39229	4.79829	4.099	4.25259	6.34291	0	3	1	4	6	17	44	66	28	250	0	21.0849	0.862378	4.55214	3.60278	5.72797	27.435	8.12844	109.064	327.357
URS0000636DBD	94	Homo sapiens U6 spliceosomal RNA	-7.80401	136.791	1.17453	-2.52374	0.0116114	0.0506649	5.85072	8.82375	4.84992	6.89006	5.41465	6.28788	4.8366	5.30457	6.09104	6.10448	6.61948	8.66966	3	107	25	72	6	50	73	223	137	1176	1.14726	752.028	21.5595	81.9385	3.60278	16.847	45.5172	27.4643	533.635	1539.89
URS00006EFF37	107	Homo sapiens U6 spliceosomal RNA	-7.94046	214.175	1.07618	-2.77763	0.00547577	0.0317341	6.48404	9.47739	5.83486	7.36927	6.37914	6.8504	6.72024	6.25618	6.64841	6.58144	7.29047	9.18405	5	136	50	97	39	96	96	267	210	1857	1.9121	955.848	43.1189	110.389	23.4181	32.3462	59.8582	32.8833	817.98	2431.61
URS00006BF82F	107	Homo sapiens U6 spliceosomal RNA	-7.9754	137.058	1.39273	-2.15085	0.0314879	0.0976515	5.83532	8.83575	5.10269	6.82124	4.77945	6.82121	3.53009	5.19569	5.44317	5.57093	6.54474	8.58507	5	108	13	133	0	50	40	139	138	1186	1.9121	759.056	11.2109	151.359	0	16.847	24.9409	17.119	537.53	1552.98
URS000072D664	107	Homo sapiens U6 spliceosomal RNA	-8.01257	223.918	1.05539	-2.8447	0.00444536	0.0276866	6.54023	9.54557	5.862	7.39874	6.4021	6.87275	6.81703	6.23151	6.68758	6.54372	7.37591	9.43841	7	137	53	98	43	99	100	257	224	1942	2.67693	962.877	45.706	111.527	25.8199	33.357	62.3523	31.6517	872.512	2542.91
URS000063FFF9	108	Homo sapiens U6 spliceosomal RNA	-8.02054	213.49	1.06557	-2.81886	0.00481945	0.0295798	6.47017	9.47739	5.71001	7.3586	6.35327	6.50707	6.78801	6.13579	6.71163	6.58741	7.2861	9.36999	6	135	52	68	43	92	106	279	210	1857	2.29451	948.82	44.8437	77.3863	25.8199	30.9984	66.0934	34.3612	817.98	2431.61
URS000071CD89	105	Homo sapiens U6 spliceosomal RNA	-8.03403	212.129	1.06665	-2.81828	0.00482815	0.0295798	6.4592	9.46903	5.70446	7.35502	6.34874	6.76012	6.64459	6.1125	6.68088	6.44701	7.27773	9.36077	6	135	52	90	37	90	103	240	209	1846	2.29451	948.82	44.8437	102.423	22.2172	30.3246	64.2228	29.558	814.085	2417.2
URS000067D376	96	Homo sapiens (human) snRNA RF00026	-8.07509	238.401	1.13515	-2.65469	0.00793822	0.0390665	6.62555	9.63852	6.12831	7.40518	7.13199	5.51099	7.27521	6.34948	6.63133	6.03697	7.40284	9.49968	10	139	118	19	70	115	95	144	232	2080	3.82419	976.933	101.761	21.6227	42.0325	38.7481	59.2347	17.7348	903.673	2723.61
URS0000724D9E	93	Homo sapiens U6 spliceosomal RNA	-8.09788	127.686	1.1219	-2.68966	0.00715238	0.0361472	5.71756	8.74128	4.82969	6.87818	5.66459	5.44304	5.69539	5.32009	5.96786	5.65499	6.60691	8.59806	3	107	34	29	18	52	65	139	137	1101	1.14726	752.028	29.3209	33.003	10.8084	17.5209	40.529	17.119	533.635	1441.68
URS0000630E3D	96	Homo sapiens U6 spliceosomal RNA	-8.09818	174.014	1.16381	-2.59286	0.00951819	0.0440951	6.16354	9.1882	5.01905	7.25557	6.16855	6.3602	5.28657	5.72308	6.41354	6.23749	6.8711	9.0451	3	139	51	69	9	70	91	227	159	1536	1.14726	976.933	43.9813	78.5244	5.40418	23.5858	56.7406	27.9569	619.328	2011.28
URS0000646145	104	Homo sapiens U6 spliceosomal RNA	-8.11229	120.519	1.36208	-2.21729	0.0266036	0.0902129	5.63037	8.65983	3.49127	6.69014	4.8604	6.54448	4.17384	5.34106	5.12127	5.40805	6.59105	8.37108	0	100	16	107	3	64	30	125	152	1012	0	702.83	13.7981	121.77	1.80139	21.5641	18.7057	15.3948	592.062	1325.14
URS0000643BB7	107	Homo sapiens U6 spliceosomal RNA	-8.21837	222.186	1.06006	-2.86667	0.00414819	0.0266087	6.50494	9.54622	5.84625	7.39559	6.48342	6.47125	6.92783	6.14669	6.6935	6.53102	7.36546	9.43242	7	138	59	64	49	91	102	257	224	1943	2.67693	969.905	50.8803	72.8342	29.4227	30.6615	63.5993	31.6517	872.512	2544.22
URS00006FA447	107	Homo sapiens U6 spliceosomal RNA	-8.31993	109.149	1.41637	-2.15804	0.0309248	0.097109	5.46481	8.52782	4.52492	6.66393	4.22682	6.24941	3.17027	4.83583	4.93544	5.18691	6.15063	8.24845	3	104	8	86	0	40	27	108	106	965	1.14726	730.943	6.89903	97.871	0	13.4776	16.8351	13.3011	412.885	1263.6
URS000071C585	107	Homo sapiens U6 spliceosomal RNA	-8.32262	168.677	1.11311	-2.7464	0.00602539	0.0331593	6.09143	9.15642	5.02945	6.99513	6.12062	6.66151	5.57866	6.01352	6.02303	6.20713	6.92575	9.01365	3	107	48	94	13	97	59	218	167	1488	1.14726	752.028	41.3942	106.975	7.80603	32.6831	36.7878	26.8485	650.489	1948.43
URS00006EC96B	104	Homo sapiens U6 spliceosomal RNA	-8.33087	22.756	1.2857	-2.37884	0.0173673	0.0678861	3.18567	6.27398	3.3958	2.48598	3.86121	3.10015	1.80465	3.36012	3.1534	4.03272	4.21504	5.95933	2	2	13	6	0	17	8	64	28	195	0.764838	14.0566	11.2109	6.82821	0	5.72797	4.98818	7.88213	109.064	255.339
URS00006B6708	104	Homo sapiens U6 spliceosomal RNA	-8.37977	31.8461	1.48914	-2.05952	0.0394442	0.113421	3.68081	6.754	3.46095	4.82678	4.17716	1.62446	1.8021	3.4694	3.6318	3.23872	4.2742	6.45671	2	29	17	0	0	18	13	25	28	286	0.764838	203.821	14.6604	0	0	6.06491	8.10579	3.07896	109.064	374.497
URS0000226787	97	Homo sapiens (human) U6	-8.49135	151.523	1.17975	-2.6158	0.00890198	0.0416258	5.91664	9.01119	4.64485	6.93463	6.06146	6.44219	4.98582	5.55986	5.7567	6.01349	6.65351	8.86687	2	109	50	82	7	65	49	196	138	1362	0.764838	766.084	43.1189	93.3188	4.20325	21.9011	30.5526	24.139	537.53	1783.44
URS0000652FDB	100	Homo sapiens U6 spliceosomal RNA	-8.49135	151.523	1.17975	-2.6158	0.00890198	0.0416258	5.91664	9.01119	4.64485	6.93463	6.06146	6.44219	4.98582	5.55986	5.7567	6.01349	6.65351	8.86687	2	109	50	82	7	65	49	196	138	1362	0.764838	766.084	43.1189	93.3188	4.20325	21.9011	30.5526	24.139	537.53	1783.44
URS0000647524	105	Homo sapiens U6 spliceosomal RNA	-8.62131	191.548	1.10873	-2.80312	0.00506101	0.0305513	6.24266	9.35502	5.11733	7.23395	6.126	5.92051	6.65361	6.22036	6.37066	6.22574	7.15735	9.19907	3	129	45	39	41	114	81	208	200	1697	1.14726	906.65	38.807	44.3833	24.619	38.4111	50.5053	25.6169	779.029	2222.1
URS000065D496	99	Homo sapiens U6 spliceosomal RNA	-8.82675	121.817	1.34791	-2.33093	0.019757	0.074887	5.56275	8.71431	3.36011	6.68308	5.11151	6.33634	4.13605	5.10846	5.26724	5.35805	6.43022	8.47404	0	100	22	88	3	50	36	120	131	1085	0	702.83	18.9723	100.147	1.80139	16.847	22.4468	14.779	510.264	1420.73
URS0000690BCE	107	Homo sapiens U6 spliceosomal RNA	-8.87532	134.686	1.38186	-2.27939	0.0226442	0.0807337	5.70432	8.86069	4.68869	6.79045	5.04637	6.55606	3.46934	5.05801	5.41528	5.53741	6.51527	8.58189	3	107	19	105	0	44	40	138	137	1211	1.14726	752.028	16.3852	119.494	0	14.8253	24.9409	16.9958	533.635	1585.72
URS00006520F2	102	Homo sapiens U6 spliceosomal RNA	-8.92994	177.285	1.09731	-2.87854	0.00399518	0.02596	6.09743	9.25866	5.60829	7.20009	6.26466	6.06103	6.45762	5.90644	5.93425	6.02926	7.04629	8.90045	5	129	53	45	34	75	47	162	185	1590	1.9121	906.65	45.706	51.2116	20.4158	25.2705	29.3056	19.9516	720.601	2081.99
URS000063AB0D	107	Homo sapiens U6 spliceosomal RNA	-9.00927	187.227	1.15521	-2.74531	0.00604543	0.0331593	6.16411	9.34273	4.81245	7.24881	6.11368	6.13624	5.86084	5.94001	6.34537	6.35645	6.87507	9.20908	2	136	47	53	18	88	83	253	157	1735	0.764838	955.848	40.5318	60.3158	10.8084	29.6507	51.7524	31.159	611.537	2271.86
URS00006EFF22	107	Homo sapiens U6 spliceosomal RNA	-9.07427	207.149	1.07381	-2.96308	0.00304579	0.0219948	6.30517	9.49073	5.64468	7.33102	6.24744	6.50815	6.40731	6.00219	6.41477	6.29248	7.23835	9.33957	6	137	49	72	30	84	81	213	209	1878	2.29451	962.877	42.2565	81.9385	18.0139	28.3029	50.5053	26.2327	814.085	2459.11
URS0000691D68	107	Homo sapiens U6 spliceosomal RNA	-9.12817	177.153	1.13898	-2.80104	0.00509378	0.0305513	6.07154	9.26854	4.78133	6.99816	5.88132	6.72458	5.97269	5.61993	6.21957	6.01525	7.03295	9.1031	2	108	37	101	21	62	74	178	187	1600	0.764838	759.056	31.908	114.941	12.6097	20.8903	46.1407	21.9222	728.392	2095.09
URS00006F85F1	102	Homo sapiens U6 spliceosomal RNA	-9.13901	138.778	1.53426	-2.08051	0.0374788	0.110312	5.71799	8.91691	3.35456	6.73698	5.5083	6.67315	3.20143	5.12025	4.61247	5.30561	6.56626	8.59253	0	107	35	124	0	52	17	116	152	1247	0	752.028	30.1832	141.116	0	17.5209	10.5999	14.2864	592.062	1632.86
URS00006E06C5	107	Homo sapiens U6 spliceosomal RNA	-9.14573	116.128	1.36107	-2.34602	0.0189752	0.0728433	5.45906	8.66066	4.30222	6.67142	5.69638	5.27183	3.11337	5.02344	5.502	5.35177	6.0807	8.45871	2	101	43	30	0	47	48	123	95	1085	0.764838	709.858	37.0823	34.141	0	15.8362	29.9291	15.1485	370.039	1420.73
URS00006F2541	107	Homo sapiens U6 spliceosomal RNA	-9.27736	131.181	1.15165	-2.79053	0.00526222	0.0306147	5.62261	8.84181	4.78039	6.85035	5.60079	4.91785	5.6584	5.27938	5.84314	5.50887	6.57748	8.668	3	107	33	16	18	52	59	123	137	1193	1.14726	752.028	28.4585	18.2086	10.8084	17.5209	36.7878	15.1485	533.635	1562.15
URS00006CCE60	107	Homo sapiens U6 spliceosomal RNA	-9.36571	44.2932	1.56769	-2.0587	0.0395233	0.113431	4.06732	7.27061	3.88913	1.69242	4.45879	1.63676	5.40426	3.68384	3.48039	2.91153	4.97317	6.94328	3	0	21	0	27	21	10	15	52	394	1.14726	0	18.1099	0	16.2125	7.07573	6.23523	1.84737	202.547	515.915
URS00006D3EEB	99	Homo sapiens U6 spliceosomal RNA	-9.4224	165.133	1.23029	-2.63034	0.00852989	0.0409777	5.94065	9.17987	4.87425	7.17663	5.77488	4.4542	6.22974	5.53314	6.13467	5.65115	6.7859	8.97853	3	139	37	7	31	64	75	133	159	1526	1.14726	976.933	31.908	7.96624	18.6144	21.5641	46.7642	16.38	619.328	1998.19
URS00006FA303	107	Homo sapiens U6 spliceosomal RNA	-9.47244	59.2718	1.49315	-2.17241	0.029825	0.0954862	4.45032	7.70676	2.47476	3.32598	4.75531	2.03013	5.13027	4.70879	4.99708	4.59789	4.61581	7.49807	0	4	24	0	18	52	42	84	31	583	0	28.1132	20.6971	0	10.8084	17.5209	26.188	10.3453	120.749	763.397
URS00006BED88	113	Homo sapiens U6 spliceosomal RNA	-9.56045	110.897	1.22745	-2.65353	0.0079655	0.0390726	5.35172	8.61157	4.81866	6.67412	4.60171	3.94191	5.41427	4.96695	5.6646	5.09015	6.42099	8.37267	4	100	12	5	16	43	56	90	131	999	1.52968	702.83	10.3485	5.69017	9.60742	14.4884	34.9173	11.0842	510.264	1308.12
URS0000626A36	104	Homo sapiens U6 spliceosomal RNA	-9.66549	120.728	1.19548	-2.73767	0.00618758	0.0331593	5.45968	8.74015	4.67436	6.78775	4.78992	5.83701	4.66371	5.0486	5.23791	5.42602	6.51179	8.51585	3	107	14	51	6	44	33	123	137	1100	1.14726	752.028	12.0733	58.0398	3.60278	14.8253	20.5762	15.1485	533.635	1440.37
URS00006B83D4	107	Homo sapiens U6 spliceosomal RNA	-9.78426	172.483	1.37083	-2.40034	0.0163799	0.0660921	5.96218	9.25983	4.57918	7.13128	5.85893	6.11902	3.55017	5.79314	5.91244	6.0373	6.74866	9.03696	2	136	42	61	0	89	61	210	157	1627	0.764838	955.848	36.2199	69.4201	0	29.9876	38.0349	25.8632	611.537	2130.44
URS00006935AC	107	Homo sapiens U6 spliceosomal RNA	-9.82332	10.3813	1.50985	-2.18314	0.0290256	0.094305	1.90164	5.20794	1.11209	0.631076	2.91835	1.98373	2.61895	1.4522	2.50814	0.893874	3.37687	4.71183	0	0	8	3	3	3	7	2	19	86	0	0	6.89903	3.4141	1.80139	1.01082	4.36466	0.246316	74.0077	112.611
URS000067E421	107	Homo sapiens U6 spliceosomal RNA	-9.87413	210.119	1.09585	-3.0147	0.00257232	0.01987	6.24247	9.54639	5.83628	7.31183	6.12737	5.72728	6.76103	5.95451	6.37921	6.00572	7.29318	9.37759	8	137	44	30	45	82	80	158	225	1942	3.05935	962.877	37.9446	34.141	27.0209	27.629	49.8818	19.459	876.407	2542.91
URS000004A895	64	Homo sapiens (human) partial U6 small nuclear RNA	-9.88816	198.983	1.1811	-2.79883	0.00512887	0.0305513	6.16272	9.46832	5.64794	7.19443	6.18702	4.64728	6.76105	5.90938	6.34502	5.7232	7.21417	9.2585	7	129	51	7	48	85	83	124	220	1831	2.67693	906.65	43.9813	7.96624	28.8223	28.6399	51.7524	15.2716	856.931	2397.56
URS000072DC68	107	Homo sapiens U6 spliceosomal RNA	-10.0407	174.456	1.23165	-2.70189	0.00689468	0.0354415	5.95211	9.28688	3.86581	6.92948	6.03239	5.82376	6.10361	5.8654	6.21002	5.87409	6.91041	9.08468	0	106	47	41	26	89	78	163	174	1640	0	744.999	40.5318	46.6594	15.6121	29.9876	48.6348	20.0748	677.755	2147.46
URS000063E6F1	108	Homo sapiens U6 spliceosomal RNA	-10.0461	127.109	1.31428	-2.53262	0.0113215	0.0502124	5.49636	8.82966	4.4551	6.7828	5.66379	3.78364	5.56849	5.28106	5.44418	5.22849	6.51301	8.4741	2	108	39	1	18	58	42	99	139	1179	0.764838	759.056	33.6328	1.13803	10.8084	19.5425	26.188	12.1927	541.425	1543.82
URS0000668507	107	Homo sapiens U6 spliceosomal RNA	-10.112	158.805	1.13977	-2.92866	0.0034043	0.0234259	5.80925	9.15414	4.64898	6.92743	5.76607	6.17669	5.74639	5.53629	5.77763	5.66715	6.78515	8.96598	2	108	36	62	18	63	50	133	157	1498	0.764838	759.056	31.0456	70.5581	10.8084	21.2272	31.1761	16.38	611.537	1961.52
URS0000432352	105	Homo sapiens (human) snRNA-U6-related	-10.1696	216.048	1.10356	-3.03219	0.00242784	0.0193806	6.25095	9.59918	5.61686	7.33619	6.24279	5.70348	6.69793	6.02725	6.34729	6.15478	7.29557	9.42851	6	140	50	29	42	89	77	187	225	2025	2.29451	983.961	43.1189	33.003	25.2195	29.9876	48.0112	23.0306	876.407	2651.59
URS00006F1FE1	107	Homo sapiens U6 spliceosomal RNA	-10.1696	216.048	1.10356	-3.03219	0.00242784	0.0193806	6.25095	9.59918	5.61686	7.33619	6.24279	5.70348	6.69793	6.02725	6.34729	6.15478	7.29557	9.42851	6	140	50	29	42	89	77	187	225	2025	2.29451	983.961	43.1189	33.003	25.2195	29.9876	48.0112	23.0306	876.407	2651.59
URS00006BB349	107	Homo sapiens U6 spliceosomal RNA	-10.2012	19.391	1.68653	-1.98671	0.046954	0.128311	2.76823	6.12317	1.18656	4.39404	0.619567	1.76483	2.71982	1.71887	2.12007	0.645814	3.58796	5.68733	0	27	0	2	3	4	4	1	21	181	0	189.764	0	2.27607	1.80139	1.34776	2.49409	0.123158	81.798	237.007
URS00004D8329	94	Homo sapiens (human) snRNA-U6-related	-10.4188	20.8722	1.57058	-2.15279	0.0313355	0.0975822	2.84069	6.24234	1.48387	2.44881	0.982785	0.954036	3.83099	2.95309	3.61334	3.13655	4.02869	5.84922	0	3	0	0	8	14	17	31	28	190	0	21.0849	0	0	4.80371	4.71715	10.5999	3.81791	109.064	248.791
URS0000647702	106	Homo sapiens U6 spliceosomal RNA	-10.4188	20.8722	1.57058	-2.15279	0.0313355	0.0975822	2.84069	6.24234	1.48387	2.44881	0.982785	0.954036	3.83099	2.95309	3.61334	3.13655	4.02869	5.84922	0	3	0	0	8	14	17	31	28	190	0	21.0849	0	0	4.80371	4.71715	10.5999	3.81791	109.064	248.791
URS00006D4ADB	110	Homo sapiens U6 spliceosomal RNA	-10.5231	211.078	1.22584	-2.76991	0.0056071	0.0318797	6.18331	9.57876	5.63482	7.34853	6.47094	4.4581	6.62213	5.85575	6.00831	5.60337	7.23843	9.361	7	151	70	5	42	81	58	109	227	1990	2.67693	1061.27	60.3665	5.69017	25.2195	27.2921	36.1643	13.4242	884.197	2605.76
URS00006D2DFF	100	Homo sapiens U6 spliceosomal RNA	-10.583	187.817	1.22687	-2.77427	0.00553252	0.0318173	6.00622	9.41359	4.93297	7.18735	5.99489	4.43559	6.26992	5.84729	6.2001	5.7662	6.92995	9.19925	3	136	45	6	31	87	77	144	177	1807	1.14726	955.848	38.807	6.82821	18.6144	29.3137	48.0112	17.7348	689.44	2366.14
URS00006BD5C9	108	Homo sapiens U6 spliceosomal RNA	-10.6992	10.1614	1.41509	-2.4164	0.0156747	0.0641082	1.75598	5.22098	1.14683	0.656861	2.51131	1.7183	2.64332	2.3109	1.56569	2.12008	3.39609	4.75512	0	0	5	2	3	9	2	13	19	87	0	0	4.31189	2.27607	1.80139	3.03246	1.24704	1.60106	74.0077	113.92
URS000065A8A7	103	Homo sapiens U6 spliceosomal RNA	-10.8808	18.4001	1.57194	-2.19074	0.0284708	0.0937165	2.72055	6.0364	3.71765	2.34766	0.82033	0.790709	3.61736	2.92865	1.35563	1.80669	3.95428	5.59303	4	3	0	0	7	15	1	7	28	160	1.52968	21.0849	0	0	4.20325	5.05409	0.623523	0.862108	109.064	209.509
URS00006ADED1	107	Homo sapiens U6 spliceosomal RNA	-11.0396	154.884	1.18963	-2.91233	0.00358739	0.0244758	5.68198	9.15244	4.80986	6.87833	5.77454	4.38122	5.68158	5.5978	5.91128	5.60838	6.73469	8.93021	3	108	39	7	18	73	62	134	157	1496	1.14726	759.056	33.6328	7.96624	10.8084	24.5966	38.6584	16.5032	611.537	1958.9
URS000062FA2D	108	Homo sapiens U6 spliceosomal RNA	-11.3497	161.096	1.21303	-2.88912	0.00386321	0.0252116	5.70953	9.21956	4.81185	6.87086	5.96844	4.19445	5.68351	5.62377	5.97165	5.50539	6.73025	9.00419	3	107	48	5	18	75	66	119	156	1578	1.14726	752.028	41.3942	5.69017	10.8084	25.2705	41.1525	14.6558	607.642	2066.28
URS00006D5CBC	108	Homo sapiens U6 spliceosomal RNA	-11.5898	9.16074	1.73845	-2.0333	0.0420224	0.11824	1.49724	5.10901	0.823642	1.91253	2.27001	0.961077	0.392215	2.24868	1.98883	-0.191999	1.49126	4.73213	0	3	5	1	0	11	5	0	3	99	0	21.0849	4.31189	1.13803	0	3.70634	3.11761	0	11.6854	129.633
URS0000AA647E	90	Homo sapiens (human) snRNA RF00026	-11.7319	178.378	1.28704	-2.76011	0.00577816	0.0322417	5.82246	9.37836	4.20282	7.11713	5.77124	4.37352	6.18387	5.46437	5.90827	5.22204	6.85607	9.12779	1	136	39	7	31	63	62	86	177	1758	0.382419	955.848	33.6328	7.96624	18.6144	21.2272	38.6584	10.5916	689.44	2301.98
URS0000562C37	56	Homo sapiens (human) snRNA-U6-related	-12.0262	177.441	1.365	-2.62866	0.00857227	0.0409777	5.78791	9.37982	4.07291	7.10561	5.76303	4.51298	6.17109	5.48962	5.75539	5.23179	6.83862	8.94779	0	137	39	7	31	65	53	86	177	1760	0	962.877	33.6328	7.96624	18.6144	21.9011	33.0467	10.5916	689.44	2304.59
URS00006B4183	103	Homo sapiens U6 spliceosomal RNA	-12.0939	90.4702	1.06333	-3.38204	0.000719508	0.00908622	4.81665	8.40781	4.73335	5.41077	5.20772	4.56044	5.55253	4.68792	4.92575	4.67782	6.00161	8.21421	4	30	27	14	20	34	27	61	92	895	1.52968	210.849	23.2842	15.9325	12.0093	11.4559	16.8351	7.51265	358.353	1171.94
URS000066EF5A	107	Homo sapiens U6 spliceosomal RNA	-12.109	171.74	1.28932	-2.79062	0.00526066	0.0306147	5.73288	9.33533	4.51053	7.09016	5.69757	3.89738	5.79235	5.49119	5.738	5.40339	6.8301	9.07595	2	135	37	3	21	67	53	110	176	1701	0.764838	948.82	31.908	3.4141	12.6097	22.575	33.0467	13.5474	685.545	2227.34
URS000064E2BE	102	Homo sapiens U6 spliceosomal RNA	-12.1718	26.7619	1.60313	-2.24901	0.0245117	0.0857623	3.03542	6.65841	1.43344	4.60267	0.910185	1.96696	2.89156	3.05995	1.43449	2.47266	3.7784	6.27713	0	29	0	2	3	16	1	15	22	273	0	203.821	0	2.27607	1.80139	5.39103	0.623523	1.84737	85.6931	357.474
URS000066C53C	104	Homo sapiens U6 spliceosomal RNA	-12.3395	197.728	1.25376	-2.89148	0.00383432	0.0252116	5.91775	9.54462	5.09806	7.15485	6.05062	4.07506	6.33685	5.7037	5.76474	5.53138	7.16351	9.26821	4	134	49	3	34	76	49	113	226	1938	1.52968	941.792	42.2565	3.4141	20.4158	25.6074	30.5526	13.9169	880.302	2537.67
URS000062720F	100	Homo sapiens U6 spliceosomal RNA	-12.3766	188.591	1.23856	-2.93046	0.00338463	0.0234259	5.84636	9.47739	4.86233	7.14123	5.69149	4.43983	6.36688	5.52432	5.82333	5.27163	7.06576	9.20272	3	135	34	7	36	64	54	86	210	1857	1.14726	948.82	29.3209	7.96624	21.6167	21.5641	33.6702	10.5916	817.98	2431.61
URS00006E75FE	107	Homo sapiens U6 spliceosomal RNA	-12.4833	165.591	1.16436	-3.12784	0.00176097	0.0150183	5.64532	9.29405	4.5744	6.88018	6.05483	5.17447	5.53555	5.45495	5.67209	5.41779	6.8572	9.06197	2	107	52	21	15	61	47	106	175	1648	0.764838	752.028	44.8437	23.8987	9.00696	20.5533	29.3056	13.0548	681.65	2157.94
URS00006FF0AE	85	Homo sapiens U6 spliceosomal RNA	-12.7695	167.691	1.35212	-2.71769	0.00657389	0.0345461	5.6401	9.31962	3.99493	6.84289	5.73047	4.3204	6.04416	5.49325	5.80519	5.20203	6.69638	8.88106	0	109	39	5	28	68	58	87	158	1703	0	766.084	33.6328	5.69017	16.813	22.9119	36.1643	10.7148	615.433	2229.96
URS0000715BF2	104	Homo sapiens U6 spliceosomal RNA	-13.0052	152.302	1.36549	-2.71039	0.0067204	0.0349042	5.47868	9.18771	4.36689	6.78059	5.34425	5.92155	3.21006	5.40214	5.06697	5.11161	6.70479	8.89351	2	108	28	57	0	68	28	89	168	1524	0.764838	759.056	24.1466	64.868	0	22.9119	17.4586	10.9611	654.384	1995.57
URS000067C4C1	104	Homo sapiens U6 spliceosomal RNA	-13.1179	147.252	1.36731	-2.71589	0.00660972	0.0345686	5.42053	9.14196	4.334	6.75252	5.57712	5.65106	3.15772	5.17088	4.87454	5.18911	6.6089	8.83848	2	107	37	44	0	54	23	100	156	1485	0.764838	752.028	31.908	50.0735	0	18.1947	14.341	12.3158	607.642	1944.5
URS00006279D8	102	Homo sapiens U6 spliceosomal RNA	-13.4548	164.654	1.2549	-2.98832	0.00280515	0.0208442	5.5575	9.31037	4.73283	6.83499	5.64491	3.84826	5.85012	5.52688	5.54079	4.95549	6.80809	9.02539	3	108	36	3	23	72	44	67	176	1668	1.14726	759.056	31.0456	3.4141	13.8107	24.2597	27.435	8.2516	685.545	2184.13
URS0000628AA1	56	Homo sapiens U6 spliceosomal RNA	-13.7365	149.925	1.35269	-2.7944	0.00519966	0.0305513	5.39642	9.18276	3.32152	6.75561	5.40366	3.93098	5.52015	5.19345	5.41471	4.88177	6.60865	8.87036	0	108	31	5	18	56	43	71	157	1532	0	759.056	26.7337	5.69017	10.8084	18.8686	26.8115	8.74423	611.537	2006.04
URS000070AADB	103	Homo sapiens U6 spliceosomal RNA	-13.8009	15.8224	1.66122	-2.27947	0.0226393	0.0807337	2.06552	5.96275	1.14454	2.19808	0.573779	0.54282	0.815263	2.97549	2.89464	2.95887	3.88224	5.42143	0	3	0	0	0	18	10	32	29	149	0	21.0849	0	0	0	6.06491	6.23523	3.94106	112.959	195.105
URS00006BF714	107	Homo sapiens U6 spliceosomal RNA	-13.8217	163.977	1.30574	-2.9017	0.00371142	0.0248698	5.52372	9.31258	5.36162	6.82246	5.82478	3.43733	5.2355	5.52224	5.25546	4.81848	6.66734	9.02858	7	109	45	1	12	74	33	59	157	1695	2.67693	766.084	38.807	1.13803	7.20557	24.9335	20.5762	7.26634	611.537	2219.48
URS00006509E1	107	Homo sapiens U6 spliceosomal RNA	-14.0122	154.108	1.31589	-2.89433	0.00379971	0.0252116	5.41517	9.22847	4.63608	6.77946	5.57271	3.34344	5.18716	5.49038	5.20792	4.97437	6.6264	8.94105	3	108	36	1	12	75	33	76	156	1589	1.14726	759.056	31.0456	1.13803	7.20557	25.2705	20.5762	9.36003	607.642	2080.68
URS0000411B14	94	Homo sapiens (human) snRNA-U6-related	-14.2497	15.7106	1.65585	-2.31474	0.0206271	0.0766719	2.01653	5.96275	1.13466	2.1897	0.559184	0.528132	0.801168	2.85543	2.88777	2.95222	3.87682	5.42357	0	3	0	0	0	16	10	32	29	149	0	21.0849	0	0	0	5.39103	6.23523	3.94106	112.959	195.105
URS00006328A3	107	Homo sapiens U6 spliceosomal RNA	-14.428	16.6358	1.43147	-2.6901	0.0071431	0.0361472	2.07659	6.05108	1.26376	2.29855	1.4823	1.42445	0.981383	2.75356	3.15156	2.91382	3.91546	5.57971	0	3	1	1	0	13	12	28	28	162	0	21.0849	0.862378	1.13803	0	4.38021	7.48227	3.44843	109.064	212.127
URS00006794EA	106	Homo sapiens U6 spliceosomal RNA	-14.5302	10.188	1.68122	-2.29654	0.0216449	0.0786658	1.36398	5.34498	0.799666	1.90312	1.47486	0.0770465	0.349488	2.72407	1.54444	0.736115	1.71123	4.99582	0	3	2	0	0	18	3	3	4	116	0	21.0849	1.72476	0	0	6.06491	1.87057	0.369475	15.5806	151.894
URS00006E0D89	104	Homo sapiens U6 spliceosomal RNA	-14.5828	49.1745	1.52764	-2.53082	0.0113795	0.0502371	3.75128	7.58502	3.81305	4.8442	2.43459	1.46296	4.73126	3.1868	2.67008	1.82323	4.91928	7.18959	3	29	2	0	15	13	4	3	52	506	1.14726	203.821	1.72476	0	9.00696	4.38021	2.49409	0.369475	202.547	662.571
URS00006DE927	107	Homo sapiens U6 spliceosomal RNA	-14.6915	17.9448	1.50933	-2.56863	0.0102101	0.0464404	2.17361	6.16346	1.26496	2.30225	1.90837	0.712537	0.980593	3.0082	3.07412	3.01532	3.92281	5.68988	0	3	2	0	0	17	11	31	28	178	0	21.0849	1.72476	0	0	5.72797	6.85875	3.81791	109.064	233.078
URS00006DC2CF	107	Homo sapiens U6 spliceosomal RNA	-15.0562	46.0069	1.58336	-2.47088	0.0134783	0.0569884	3.58007	7.50936	1.83865	4.71149	1.33484	4.63927	3.14029	3.28803	1.78041	2.61416	4.58734	7.11569	0	27	0	31	3	16	1	13	40	492	0	189.764	0	35.2791	1.80139	5.39103	0.623523	1.60106	155.806	644.239
URS000071F23D	107	Homo sapiens U6 spliceosomal RNA	-15.1067	157.564	1.29593	-3.02263	0.00250591	0.0196931	5.3643	9.28321	4.34475	6.75968	5.11487	3.69197	5.8487	5.19568	5.08034	4.64712	6.73635	8.96684	2	107	22	3	25	55	29	52	175	1634	0.764838	752.028	18.9723	3.4141	15.0116	18.5317	18.0822	6.40423	681.65	2139.61
URS0000660A3E	107	Homo sapiens U6 spliceosomal RNA	-15.1226	5.9816	1.96726	-1.99192	0.0463797	0.127502	0.458958	4.60939	0.549336	0.820888	-0.174721	-0.202822	0.115267	-0.391221	1.55047	1.97516	3.26361	3.54369	0	1	0	0	0	0	4	19	25	41	0	7.0283	0	0	0	0	2.49409	2.34001	97.3786	53.6866
URS00006610F3	115	Homo sapiens U6 spliceosomal RNA	-15.2544	17.6327	1.8007	-2.18313	0.0290266	0.094305	2.12072	6.145	1.00074	1.75135	0.320501	0.28602	0.583681	2.96291	3.16559	2.72147	1.65509	6.30221	0	2	0	0	0	19	14	27	3	207	0	14.0566	0	0	0	6.40185	8.72932	3.32527	11.6854	271.052
URS00006F65D6	107	Homo sapiens U6 spliceosomal RNA	-15.3864	60.2899	1.33146	-2.96185	0.00305794	0.0219948	3.98271	7.8961	4.01774	5.03518	3.15539	2.66237	5.07732	3.62854	2.93152	2.90539	5.42453	7.53017	3	30	4	2	18	17	4	12	73	617	1.14726	210.849	3.44951	2.27607	10.8084	5.72797	2.49409	1.4779	284.345	807.917
URS000065504A	105	Homo sapiens U6 spliceosomal RNA	-15.4963	57.8942	1.37853	-2.86817	0.00412859	0.0265966	3.91893	7.839	3.97016	4.89161	3.5309	2.59421	5.04121	3.35722	2.87013	2.08907	5.36176	7.45712	3	27	7	2	18	13	4	3	71	592	1.14726	189.764	6.03665	2.27607	10.8084	4.38021	2.49409	0.369475	276.555	775.182
URS000070E56A	107	Homo sapiens U6 spliceosomal RNA	-15.5771	29.153	1.81251	-2.18556	0.0288478	0.0941317	2.8897	6.85948	1.23984	4.56498	0.6421	1.80755	2.78013	2.764	1.23239	0.24451	3.70889	6.86567	0	29	0	2	3	13	1	0	22	318	0	203.821	0	2.27607	1.80139	4.38021	0.623523	0	85.6931	416.398
URS00004E97F8	77	Homo sapiens (human) partial ncRNA	-15.7236	7.32	2.00934	-1.97819	0.0479068	0.129564	0.730137	4.9052	0.507814	-0.271966	-0.311831	-0.34447	0.0635462	2.44915	1.30369	0.814037	5.28749	1.03163	0	0	0	0	0	16	3	5	68	3	0	0	0	0	0	5.39103	1.87057	0.615791	264.87	3.92828
URS000067D87F	103	Homo sapiens U6 spliceosomal RNA	-15.7555	16.6391	1.53973	-2.58344	0.00978217	0.04504	2.06117	6.05534	1.14728	0.612132	3.20368	1.72653	2.6821	1.68214	2.79985	0.607572	3.45029	5.60686	0	0	10	2	3	4	9	1	19	174	0	0	8.62378	2.27607	1.80139	1.34776	5.6117	0.123158	74.0077	227.841
URS0000714DDC	104	Homo sapiens U6 spliceosomal RNA	-16.0776	74.9621	1.26758	-3.16112	0.00157165	0.013806	4.24465	8.22392	4.41978	5.15634	4.19297	2.88656	5.30429	3.88234	3.50747	3.29723	5.73139	7.89419	4	30	12	2	20	19	7	16	88	779	1.52968	210.849	10.3485	2.27607	12.0093	6.40185	4.36466	1.97053	342.773	1020.04
URS000063E02D	102	Homo sapiens U6 spliceosomal RNA	-16.6558	17.4797	1.50842	-2.69021	0.00714081	0.0361472	1.9746	6.16346	1.20561	1.93795	1.85231	0.625286	0.897543	2.78385	2.84273	3.00512	3.888	5.66258	0	2	2	0	0	14	9	32	28	178	0	14.0566	1.72476	0	0	4.71715	5.6117	3.94106	109.064	233.078
URS00001721CB	107	Homo sapiens U6 spliceosomal RNA	-18.3703	68.6438	1.36088	-3.08573	0.00203053	0.0171226	3.96493	8.13317	4.00984	5.03143	3.44761	2.64568	5.07364	3.39878	2.51703	2.89106	5.40739	7.76065	3	30	6	2	18	13	2	12	72	745	1.14726	210.849	5.17427	2.27607	10.8084	4.38021	1.24704	1.4779	280.45	975.524
URS000064FB68	107	Homo sapiens U6 spliceosomal RNA	-18.8639	10.2361	1.78629	-2.37227	0.0176793	0.0686962	1.04901	5.42304	0.723262	1.85598	1.41011	-0.0710243	0.265293	2.3789	-0.145896	1.37948	1.41184	5.67976	0	3	2	0	0	13	0	8	3	124	0	21.0849	1.72476	0	0	4.38021	0	0.985266	11.6854	162.369
URS00006D4346	108	Homo sapiens U6 spliceosomal RNA	-19.0863	38.605	1.61806	-2.62936	0.00855464	0.0409777	3.10441	7.30946	2.71439	2.32127	3.38627	1.55513	4.6796	2.84391	1.83652	1.59272	4.0994	6.57613	1	2	9	0	17	11	1	1	28	437	0.382419	14.0566	7.7614	0	10.2079	3.70634	0.623523	0.123158	109.064	572.22
URS00006C4444	103	Homo sapiens U6 spliceosomal RNA	-19.1636	39.4262	1.69561	-2.51254	0.0119865	0.0516449	3.07091	7.35331	1.4408	4.70795	3.32717	0.853777	1.14434	3.03087	2.09844	1.77277	3.67491	7.54998	0	30	9	0	0	15	3	6	19	463	0	210.849	7.7614	0	0	5.05409	1.87057	0.738949	74.0077	606.265
URS0000640E15	107	Homo sapiens U6 spliceosomal RNA	-19.3079	53.6383	1.29762	-3.29152	0.000996492	0.0107607	3.50095	7.8003	2.15827	2.90857	3.58349	2.51271	4.30251	4.00075	4.41813	3.57804	4.74962	7.46484	0	3	8	2	9	29	27	33	41	612	0	21.0849	6.89903	2.27607	5.40418	9.77125	16.8351	4.06422	159.701	801.37
URS000064925E	104	Homo sapiens U6 spliceosomal RNA	-19.4631	73.164	1.40441	-3.04944	0.00229265	0.0186015	3.98434	8.24084	4.00124	4.99095	2.68983	2.63134	5.0678	3.98252	3.18954	2.12959	5.44523	7.84127	3	29	2	2	18	26	6	3	75	806	1.14726	203.821	1.72476	2.27607	10.8084	8.76043	3.74114	0.369475	292.136	1055.4
URS000062594A	107	Homo sapiens U6 spliceosomal RNA	-20.0169	9.86779	1.81853	-2.37727	0.0174413	0.0679983	0.89569	5.38877	0.656129	1.44952	-0.13696	-0.171191	0.199479	2.55814	1.10057	0.773148	1.35824	5.80269	0	2	0	0	0	16	2	4	3	121	0	14.0566	0	0	0	5.39103	1.24704	0.492633	11.6854	158.441
URS0000724417	108	Homo sapiens U6 spliceosomal RNA	-20.9954	5.62439	1.93085	-2.27464	0.0229273	0.081165	-0.0508049	4.60053	0.383836	-0.398724	-0.456941	0.512829	-0.0467989	1.01274	1.46073	0.0718906	0.306635	5.17364	0	0	0	1	0	4	4	2	1	71	0	0	0	1.13803	0	1.34776	2.49409	0.246316	3.89514	92.9694
URS00006E24EC	100	Homo sapiens U6 spliceosomal RNA	-21.0528	9.70745	1.95734	-2.24588	0.0247119	0.0862618	0.802397	5.37717	0.579345	1.39152	-0.251572	-0.286715	0.123299	2.52793	-0.365517	1.15483	1.30031	5.96332	0	2	0	0	0	16	0	7	3	120	0	14.0566	0	0	0	5.39103	0	0.862108	11.6854	157.131
URS00006B1B57	104	Homo sapiens U6 spliceosomal RNA	-21.0897	8.31324	1.54086	-2.85455	0.00430982	0.0270671	0.798042	5.11317	0.772206	1.05744	0.225308	1.37325	2.34667	0.547189	0.801268	0.92382	3.14743	4.34883	0	1	0	2	3	1	1	4	19	79	0	7.0283	0	2.27607	1.80139	0.33694	0.623523	0.492633	74.0077	103.445
URS00006FB105	100	Homo sapiens U6 spliceosomal RNA	-21.8371	8.70325	1.95306	-2.27782	0.0227376	0.0808747	0.580961	5.23008	0.539084	1.35498	-0.296065	-0.330526	0.0872751	2.27609	-0.407769	0.990287	1.26494	5.80237	0	2	0	0	0	13	0	6	3	108	0	14.0566	0	0	0	4.38021	0	0.738949	11.6854	141.418
URS00006E8543	106	Homo sapiens U6 spliceosomal RNA	-22.0448	53.6867	1.32799	-3.36024	0.000778735	0.00935124	3.34826	7.83097	2.04444	3.04364	2.48524	2.42323	4.44766	4.00881	3.97373	3.46097	4.72764	7.4687	0	4	2	2	11	31	18	31	42	625	0	28.1132	1.72476	2.27607	6.6051	10.4451	11.2234	3.81791	163.596	818.393
URS00006C1397	102	Homo sapiens U6 spliceosomal RNA	-23.1002	8.59366	2.175	-2.08268	0.0372802	0.110153	0.528848	5.21712	0.41343	1.65141	-0.479536	-0.51541	-0.0378615	2.22821	-0.59627	-0.934751	1.17699	6.03366	0	3	0	0	0	13	0	0	3	107	0	21.0849	0	0	0	4.38021	0	0	11.6854	140.109
URS000063C040	104	Homo sapiens U6 spliceosomal RNA	-23.3692	9.16747	1.96019	-2.31943	0.0203716	0.0762046	0.574	5.31769	0.525405	1.349	-0.324352	-0.35959	0.0715324	2.35749	-0.438714	0.655502	1.25838	5.98143	0	2	0	0	0	14	0	4	3	115	0	14.0566	0	0	0	4.71715	0	0.492633	11.6854	150.584
URS000066DCB5	106	Homo sapiens U6 spliceosomal RNA	-23.4905	54.8298	1.5728	-2.89547	0.00378592	0.0252116	3.30352	7.8744	1.83291	4.80853	3.29403	2.26165	3.14657	3.67184	2.89053	0.999434	4.63289	7.76702	0	29	7	2	3	24	6	0	41	647	0	203.821	6.03665	2.27607	1.80139	8.08655	3.74114	0	159.701	847.2
URS0000689AFC	108	Homo sapiens U6 spliceosomal RNA	-23.8588	8.02991	2.15648	-2.12219	0.0338222	0.103395	0.381873	5.1267	0.413566	1.64364	-0.469622	-0.504723	-0.034865	2.03888	-0.583727	-0.912137	1.4381	5.85713	0	3	0	0	0	11	0	0	4	99	0	21.0849	0	0	0	3.70634	0	0	15.5806	129.633
URS0000677413	107	Homo sapiens U6 spliceosomal RNA	-25.1662	48.8462	1.69243	-2.74955	0.00596774	0.0330538	3.05438	7.72111	1.52875	4.75641	1.68971	2.03897	2.97878	3.40635	1.49816	0.600559	4.5891	8.00972	0	30	1	2	3	21	1	0	43	574	0	210.849	0.862378	2.27607	1.80139	7.07573	0.623523	0	167.491	751.612
URS0000669CFA	100	Homo sapiens (human) snRNA RF00026	-25.6792	8.45114	2.17161	-2.15624	0.0310648	0.0971423	0.338715	5.21712	0.381098	1.24432	-0.51306	-0.560985	-0.0695035	2.21655	-0.642435	-0.985062	1.15481	6.10222	0	2	0	0	0	13	0	0	3	107	0	14.0566	0	0	0	4.38021	0	0	11.6854	140.109
URS00006F9379	102	Homo sapiens U6 spliceosomal RNA	-26.0109	7.66795	2.17438	-2.16201	0.0306172	0.0965471	0.169779	5.08067	0.356471	1.22044	-0.52934	-0.58269	-0.0899237	2.01278	-0.662269	-0.995357	1.13187	5.93642	0	2	0	0	0	11	0	0	3	97	0	14.0566	0	0	0	3.70634	0	0	11.6854	127.015
URS00006E51EE	102	Homo sapiens U6 spliceosomal RNA	-26.2667	7.73509	2.1723	-2.17058	0.0299627	0.0954862	0.169779	5.09491	0.357533	1.22187	-0.529053	-0.582483	-0.0892527	2.01447	-0.662272	-0.996477	1.13322	5.95716	0	2	0	0	0	11	0	0	3	98	0	14.0566	0	0	0	3.70634	0	0	11.6854	128.324
URS000062B1CC	98	Homo sapiens U6 spliceosomal RNA	-26.5982	8.7197	2.16487	-2.18639	0.0287868	0.0941317	0.338715	5.26828	0.384928	1.24926	-0.511778	-0.559883	-0.0669572	2.22241	-0.642035	-0.988411	1.15945	6.17589	0	2	0	0	0	13	0	0	3	111	0	14.0566	0	0	0	4.38021	0	0	11.6854	145.347
URS00007244A6	102	Homo sapiens U6 spliceosomal RNA	-27.3657	9.85661	2.14587	-2.22487	0.0260897	0.0894078	0.489927	5.44842	0.433174	1.29002	-0.468823	-0.505921	-0.0234341	2.41264	-0.589689	-0.943504	1.4682	6.34273	0	2	0	0	0	15	0	0	4	125	0	14.0566	0	0	0	5.05409	0	0	15.5806	163.679
URS0000637CBC	111	Homo sapiens U6 spliceosomal RNA	-27.7599	5.71237	1.89825	-2.52597	0.011538	0.0505375	-0.346956	4.66772	0.380489	-0.370117	1.43893	-0.434573	-0.0510263	-0.632261	0.84737	0.0982326	3.16966	3.52863	0	0	3	0	0	0	2	2	25	44	0	0	2.58713	0	0	0	1.24704	0.246316	97.3786	57.6148
URS000072724F	103	Homo sapiens U6 spliceosomal RNA	-27.7627	7.85723	1.96398	-2.44151	0.0146262	0.060814	0.418543	5.08491	0.490253	-0.292183	-0.332507	1.13203	2.19194	-0.593923	0.467475	-0.740581	3.07749	4.87853	0	0	0	2	3	0	1	0	19	77	0	0	0	2.27607	1.80139	0	0.623523	0	74.0077	100.826
URS000069A53F	107	Homo sapiens U6 spliceosomal RNA	-27.8563	9.88065	2.00159	-2.39806	0.0164823	0.0663271	0.457371	5.45651	0.462259	1.31007	-0.427154	-0.463957	0.00556224	2.34637	-0.546954	-0.272646	1.21887	6.32932	0	2	0	0	0	14	0	1	3	127	0	14.0566	0	0	0	4.71715	0	0.123158	11.6854	166.297
URS0000629B22	107	Homo sapiens U6 spliceosomal RNA	-28.313	8.2722	2.1569	-2.23626	0.0253348	0.087621	0.169779	5.20404	0.365601	1.23264	-0.526776	-0.580731	-0.0841033	2.02706	-0.662096	-1.00471	1.14335	6.1148	0	2	0	0	0	11	0	0	3	106	0	14.0566	0	0	0	3.70634	0	0	11.6854	138.799
URS00006BAFCB	104	Homo sapiens U6 spliceosomal RNA	-29.1794	18.0446	1.59304	-3.05509	0.00224994	0.0183541	1.2953	6.32923	1.01064	1.76094	0.338288	0.303936	0.600693	2.66352	2.17004	2.10525	3.81755	6.19242	0	2	0	0	0	14	5	14	28	204	0	14.0566	0	0	0	4.71715	3.11761	1.72422	109.064	267.123
URS00006BB97C	108	Homo sapiens U6 spliceosomal RNA	-30.0725	48.5594	1.77883	-2.76045	0.00577222	0.0322417	2.82645	7.74432	1.37503	4.64213	0.78877	1.92495	2.8952	2.71606	1.35683	0.383609	4.46838	8.29936	0	28	0	2	3	11	1	0	40	588	0	196.792	0	2.27607	1.80139	3.70634	0.623523	0	155.806	769.944
URS00006FE8CC	107	Homo sapiens U6 spliceosomal RNA	-30.2899	11.0586	1.92183	-2.56045	0.0104536	0.0472614	0.504644	5.63279	0.545244	1.37525	-0.32031	-0.357271	0.0846236	2.31287	-0.440484	0.670015	1.28274	6.46087	0	2	0	0	0	13	0	4	3	144	0	14.0566	0	0	0	4.38021	0	0.492633	11.6854	188.558
URS00006531EB	96	Homo sapiens U6 spliceosomal RNA	-30.6047	14.2877	1.51492	-3.25806	0.00112177	0.0110183	0.885854	6.00106	0.899464	2.00049	1.09186	0.177319	0.466465	2.34028	0.885231	1.42324	3.76202	5.5433	0	3	1	0	0	11	1	7	29	154	0	21.0849	0.862378	0	0	3.70634	0.623523	0.862108	112.959	201.652
URS00002E62E0	107	Homo sapiens U6 spliceosomal RNA	-30.6143	8.87646	2.14171	-2.30476	0.0211801	0.0777293	0.169779	5.31769	0.373916	1.24348	-0.524212	-0.578553	-0.078686	2.03962	-0.661494	-1.01256	1.15355	6.27673	0	2	0	0	0	11	0	0	3	115	0	14.0566	0	0	0	3.70634	0	0	11.6854	150.584
URS000065C0B5	107	Homo sapiens (human) snRNA RF00026	-30.6143	8.87646	2.14171	-2.30476	0.0211801	0.0777293	0.169779	5.31769	0.373916	1.24348	-0.524212	-0.578553	-0.078686	2.03962	-0.661494	-1.01256	1.15355	6.27673	0	2	0	0	0	11	0	0	3	115	0	14.0566	0	0	0	3.70634	0	0	11.6854	150.584
URS000069E489	107	Homo sapiens (human) snRNA RF00026	-30.6143	8.87646	2.14171	-2.30476	0.0211801	0.0777293	0.169779	5.31769	0.373916	1.24348	-0.524212	-0.578553	-0.078686	2.03962	-0.661494	-1.01256	1.15355	6.27673	0	2	0	0	0	11	0	0	3	115	0	14.0566	0	0	0	3.70634	0	0	11.6854	150.584
URS000068342F	107	Homo sapiens U6 spliceosomal RNA	-31.1257	9.01074	2.13861	-2.31928	0.0203799	0.0762046	0.169779	5.34178	0.375672	1.24574	-0.523638	-0.57804	-0.0775259	2.04221	-0.661306	-1.01412	1.15567	6.31079	0	2	0	0	0	11	0	0	3	117	0	14.0566	0	0	0	3.70634	0	0	11.6854	153.203
URS00006E7CDA	107	Homo sapiens U6 spliceosomal RNA	-31.1257	9.01074	2.13861	-2.31928	0.0203799	0.0762046	0.169779	5.34178	0.375672	1.24574	-0.523638	-0.57804	-0.0775259	2.04221	-0.661306	-1.01412	1.15567	6.31079	0	2	0	0	0	11	0	0	3	117	0	14.0566	0	0	0	3.70634	0	0	11.6854	153.203
URS000070760C	107	Homo sapiens U6 spliceosomal RNA	-31.1257	9.01074	2.13861	-2.31928	0.0203799	0.0762046	0.169779	5.34178	0.375672	1.24574	-0.523638	-0.57804	-0.0775259	2.04221	-0.661306	-1.01412	1.15567	6.31079	0	2	0	0	0	11	0	0	3	117	0	14.0566	0	0	0	3.70634	0	0	11.6854	153.203
URS000071811C	102	Homo sapiens U6 spliceosomal RNA	-31.8785	9.73803	2.13303	-2.34151	0.0192059	0.0731675	0.256718	5.45651	0.391773	1.26177	-0.513421	-0.564834	-0.0643897	2.15215	-0.649526	-1.00977	1.17099	6.4571	0	2	0	0	0	12	0	0	3	127	0	14.0566	0	0	0	4.04328	0	0	11.6854	166.297
URS0000646FD6	104	Homo sapiens U6 spliceosomal RNA	-32.2664	16.4936	1.50759	-3.32449	0.000885802	0.00984881	1.01873	6.21652	0.967787	2.0603	0.28451	1.09128	0.545466	2.39776	0.947842	1.93285	3.78756	6.03279	0	3	0	1	0	11	1	12	28	186	0	21.0849	0	1.13803	0	3.70634	0.623523	1.4779	109.064	243.554
URS00006B504C	104	Homo sapiens U6 spliceosomal RNA	-33.4349	6.41142	2.18364	-2.31874	0.0204092	0.0762046	-0.488322	4.86818	0.191505	1.10546	-0.677158	-0.738314	-0.246249	0.901402	-0.87601	-0.135675	-0.90636	6.05124	0	2	0	0	0	4	0	2	0	87	0	14.0566	0	0	0	1.34776	0	0.246316	0	113.92
URS000064D128	102	Homo sapiens U6 spliceosomal RNA	-35.3371	14.6487	1.61923	-3.17628	0.00149177	0.0134081	0.722731	6.05837	0.841571	1.96234	0.0994273	0.0641832	0.372668	2.31322	0.809985	1.24625	3.73979	6.05631	0	3	0	0	0	11	1	6	28	163	0	21.0849	0	0	0	3.70634	0.623523	0.738949	109.064	213.437
URS00007275A6	107	Homo sapiens U6 spliceosomal RNA	-35.8036	14.9366	1.65706	-3.11517	0.00183841	0.0155901	0.743678	6.08715	0.82031	1.94907	0.06188	0.0260707	0.350906	2.46941	0.784631	0.720188	3.74323	6.19075	0	3	0	0	0	13	1	3	28	167	0	21.0849	0	0	0	4.38021	0.623523	0.369475	109.064	218.675
URS0000683392	107	Homo sapiens U6 spliceosomal RNA	-36.4667	5.54264	2.24167	-2.31457	0.0206365	0.0766719	-0.922738	4.67825	0.139083	0.455427	-0.713787	-0.773832	-0.290712	1.07336	-0.912992	-1.24858	0.0729812	5.84628	0	1	0	0	0	5	0	0	1	75	0	7.0283	0	0	0	1.6847	0	0	3.89514	98.2071
URS00006AAB7B	107	Homo sapiens U6 spliceosomal RNA	-37.5204	6.78622	1.97893	-2.64265	0.00822607	0.0398301	-0.694517	4.97542	0.281552	-0.498091	-0.536091	-0.566708	-0.159076	-0.77988	1.10414	0.901523	3.05119	3.53971	0	0	0	0	0	0	3	7	25	62	0	0	0	0	0	0	1.87057	0.862108	97.3786	81.1846
URS00005B1D2B	79	Homo sapiens (human) partial ncRNA	-43.8436	19.6373	1.68702	-3.23309	0.00122457	0.0117476	0.926958	6.50114	0.855864	1.1115	0.0773161	2.75488	0.380269	1.91184	-0.0449669	0.485274	7.09578	3.40752	0	1	0	8	0	7	0	2	193	25	0	7.0283	0	9.10428	0	2.35858	0	0.246316	751.763	32.7357
URS000071CB6F	107	Homo sapiens U6 spliceosomal RNA	-44.9314	35.4674	1.97793	-2.77546	0.0055124	0.0318173	2.06601	7.32722	3.87476	1.72426	0.177904	0.13804	0.475823	2.43512	0.048676	-0.319116	3.51276	8.33638	5	2	0	0	0	11	0	0	20	453	1.9121	14.0566	0	0	0	3.70634	0	0	77.9029	593.171
URS0000667B89	107	Homo sapiens U6 spliceosomal RNA	-47.2661	24.6534	1.76259	-3.15601	0.00159946	0.0138774	1.13093	6.83929	0.922981	0.201363	2.42526	0.116078	0.443297	2.71329	0.0301379	1.6533	3.41317	7.59012	0	0	5	0	0	15	0	9	19	317	0	0	4.31189	0	0	5.05409	0	1.10842	74.0077	415.089
URS00006B5F79	104	Homo sapiens U6 spliceosomal RNA	-49.6335	8.02837	2.16116	-2.60658	0.00914523	0.0424994	-0.653059	5.23259	0.157363	0.481189	0.997116	-0.795118	-0.291059	0.281146	-0.94031	-1.33562	-0.99282	6.60248	0	1	2	0	0	2	0	0	0	112	0	7.0283	1.72476	0	0	0.673879	0	0	0	146.656
URS000063A8C1	104	Homo sapiens U6 spliceosomal RNA	-50.5143	5.83768	1.83934	-3.07644	0.00209489	0.0173725	-1.58697	4.79996	0.19407	-0.582976	-0.626448	-0.655599	-0.238659	0.317186	0.203993	-0.0740969	2.93434	3.18734	0	0	0	0	0	2	1	2	26	50	0	0	0	0	0	0.673879	0.623523	0.246316	101.274	65.4714
URS000072C5D0	102	Homo sapiens U6 spliceosomal RNA	-50.9149	16.6309	2.07611	-2.73107	0.00631284	0.0336013	0.416301	6.28201	0.468677	1.34205	-0.467981	-0.510554	-0.00334191	2.40611	-0.603822	-1.00986	1.247	7.56268	0	2	0	0	0	14	0	0	3	228	0	14.0566	0	0	0	4.71715	0	0	11.6854	298.55
URS000046BCB1	81	Homo sapiens (human) partial ncRNA	-51.5613	19.3887	1.7599	-3.23212	0.00122876	0.0117476	0.669545	6.50114	0.772766	0.00096504	-0.0463119	2.71541	0.297427	1.35141	-0.172368	0.862069	7.24797	3.38298	0	0	0	8	0	4	0	4	193	25	0	0	0	9.10428	0	1.34776	0	0.492633	751.763	32.7357
URS000068381B	102	Homo sapiens U6 spliceosomal RNA	-54.5487	8.47716	1.62695	-3.5462	0.000390837	0.00667983	-0.863668	5.32868	0.525393	0.797982	-0.302066	-0.335976	0.0746646	0.599234	0.497527	0.452484	3.45566	5.23631	0	1	0	0	0	2	1	3	25	88	0	7.0283	0	0	0	0.673879	0.623523	0.369475	97.3786	115.23
URS000068DA42	104	Homo sapiens U6 spliceosomal RNA	-58.7193	4.90219	2.02183	-2.90616	0.00365893	0.0247472	-2.37238	4.56915	-0.00870722	-0.776287	-0.835242	-0.870781	-0.431098	-1.06893	0.0138388	-0.254295	2.55095	2.66283	0	0	0	0	0	0	1	2	25	39	0	0	0	0	0	0	0.623523	0.246316	97.3786	51.0677
URS000063A04C	107	Homo sapiens U6 spliceosomal RNA	-62.328	32.8917	1.86924	-3.18942	0.00142557	0.0131275	1.17972	7.27982	0.898962	1.67664	0.0950567	0.0547022	0.415199	3.22518	1.31582	-0.4123	3.59767	8.34047	0	2	0	0	0	24	2	0	22	435	0	14.0566	0	0	0	8.08655	1.24704	0	85.6931	569.601
URS000071BC9D	107	Homo sapiens U6 spliceosomal RNA	-66.083	7.4182	2.12717	-2.84237	0.00447793	0.0277743	-1.49723	5.1568	0.124273	-0.684186	-0.758544	0.288833	-0.320614	0.603365	-0.964744	-1.3675	0.0555285	6.54473	0	0	0	1	0	3	0	0	1	105	0	0	0	1.13803	0	1.01082	0	0	3.89514	137.49
URS00006C949F	187	Homo sapiens U2 spliceosomal RNA	-68.9489	11.5965	1.5626	-3.90852	9.28622e-05	0.00473608	-0.771283	5.79803	0.62108	-0.161057	-0.205044	0.738544	0.158914	0.986173	0.584484	0.530772	4.13577	5.6977	0	0	0	1	0	3	1	3	40	115	0	0	0	1.13803	0	1.01082	0.623523	0.369475	155.806	150.584
URS000069B496	107	Homo sapiens U6 spliceosomal RNA	-70.8227	30.149	1.66403	-3.69352	0.00022117	0.00544223	0.881272	7.16367	0.954001	2.07421	0.183533	1.05099	0.476676	2.33296	1.94543	-0.301986	3.44271	8.0865	0	3	0	1	0	10	4	0	19	403	0	21.0849	0	1.13803	0	3.3694	2.49409	0	74.0077	527.7
URS0000697591	109	Homo sapiens U6 spliceosomal RNA	-73.5657	22.2229	1.73051	-3.58332	0.000339252	0.00640289	0.2216	6.73404	0.761948	-0.0265347	0.934191	-0.114961	0.284024	2.20715	-0.204789	1.4272	3.35101	7.67417	0	0	1	0	0	10	0	8	19	293	0	0	0.862378	0	0	3.3694	0	0.985266	74.0077	383.663
URS00006AD608	108	Homo sapiens U6 spliceosomal RNA	-126.167	22.8562	3.54746	-1.96738	0.0491397	0.131424	-0.517214	6.80072	0.494699	-0.374694	-0.454657	-0.50146	0.0162815	2.07508	-0.599137	-1.02919	3.30243	8.16193	0	0	0	0	0	10	0	0	19	308	0	0	0	0	0	3.3694	0	0	74.0077	403.304
URS0000682783	110	Homo sapiens U6 spliceosomal RNA	-129.74	19.8574	3.41269	-2.05687	0.0396984	0.1135	-0.839142	6.60067	0.456985	-0.407679	-0.487207	-0.544866	-0.0188301	1.81239	-0.64156	-1.06745	3.28704	7.90473	0	0	0	0	0	8	0	0	19	265	0	0	0	0	0	2.69552	0	0	74.0077	346.999
URS0000694414	107	Homo sapiens U6 spliceosomal RNA	-153.25	23.3667	3.43053	-2.11621	0.0343266	0.104512	-0.839142	6.84043	0.483586	-0.386496	-0.466522	-0.518751	0.00478904	1.83407	-0.617001	-1.0508	3.36989	8.23081	0	0	0	0	0	8	0	0	20	316	0	0	0	0	0	2.69552	0	0	77.9029	413.779

## Sheet: DE_snoRNA
SeqID	Length	Description	Disease/Control.fc	Disease/Control.baseMean	Disease/Control.lfcSE	Disease/Control.stat	Disease/Control.raw.pval	Disease/Control.bh.pval	Disease.mean	Control.mean	LM1_Norm.	LM2_Norm.	LM3_Norm.	LM4_Norm.	LM5_Norm.	LM6_Norm.	LM7_Norm.	LM8_Norm.	HC1_Norm.	HC2_Norm.	LM1_Read_Count	LM2_Read_Count	LM3_Read_Count	LM4_Read_Count	LM5_Read_Count	LM6_Read_Count	LM7_Read_Count	LM8_Read_Count	HC1_Read_Count	HC2_Read_Count	LM1_RPM	LM2_RPM	LM3_RPM	LM4_RPM	LM5_RPM	LM6_RPM	LM7_RPM	LM8_RPM	HC1_RPM	HC2_RPM
URS00000183EE	110	Homo sapiens (human) snoRNA-U13-related	224.971	32.1768	2.30232	3.39379	0.000689323	0.0154302	5.32988	#NAME?	3.5659	5.06997	2.09178	3.07199	2.01074	5.8315	3.19198	5.18512	2.01526	1.91622	9	43	0	23	0	177	8	318	0	0	376.869	1692.65	0	999.088	0	7039.73	432.479	7468.65	0	0
URS0000AA816B	130	Homo sapiens (human) snoRNA RF00438	131.077	18.944	2.34269	3.00265	0.00267638	0.0288454	4.56559	#NAME?	4.36068	4.99798	4.30553	1.55613	2.92119	3.45023	1.63737	2.88681	1.69179	1.59616	28	49	16	0	5	18	0	29	0	0	1172.48	1928.83	1693.3	0	368.704	715.905	0	681.103	0	0
URS0000A831E2	198	Homo sapiens (human) snoRNA RF01241	105.693	15.1989	2.04728	3.28422	0.00102265	0.0185995	4.24782	#NAME?	3.49434	3.29811	4.40705	2.99518	2.19543	4.48453	2.27461	4.08884	1.81242	1.71772	10	7	17	26	1	54	2	118	0	0	418.743	275.547	1799.13	1129.4	73.7409	2147.72	108.12	2771.38	0	0
URS00006FD4C6	136	Homo sapiens (human) snoRNA RF00432	103.367	14.7461	2.41543	2.77036	0.00559935	0.0479239	4.20419	#NAME?	1.06683	1.99452	2.53802	0.876202	3.21848	4.67159	1.93103	3.8663	1.07616	0.940164	0	2	3	0	11	103	3	133	0	0	0	78.7278	317.494	0	811.15	4096.57	162.18	3123.68	0	0
URS0000197BB5	75	Homo sapiens small nucleolar RNA, C/D box 26 (SNORD26)	63.779	9.09519	2.54304	2.35741	0.0184027	0.0927247	3.50703	#NAME?	2.78709	0.655679	0.743407	0.425938	1.2513	2.73882	4.0775	2.82968	0.644237	0.497657	9	0	0	0	1	15	51	55	0	0	376.869	0	0	0	73.7409	596.588	2757.05	1291.75	0	0
URS00008E3A3C	148	Homo sapiens small Cajal body-specific RNA 26A (SCARNA26A)	56.4043	8.19404	2.43964	2.38467	0.0170944	0.0927247	3.3565	#NAME?	3.84869	2.56084	3.04562	0.544589	0.740158	2.71508	2.02708	0.86041	0.745971	0.609731	26	6	7	0	0	14	5	2	0	0	1088.73	236.183	740.819	0	0	556.815	270.299	46.9726	0	0
URS00000C304D	80	Homo sapiens small nucleolar RNA, C/D box 104 (SNORD104)	50.3266	7.14876	2.66152	2.12407	0.0336644	0.116049	3.15962	#NAME?	0.251862	0.272965	0.358589	1.50104	0.255504	2.88011	3.27143	2.15211	0.261636	0.112769	0	0	0	13	0	25	39	35	0	0	0	0	0	564.702	0	994.313	2108.34	822.021	0	0
URS0000064325	189	Homo sapiens small nucleolar RNA, H/ACA box 23 (SNORA23)	48.9012	6.97314	2.31892	2.42	0.0155203	0.0927247	3.12374	#NAME?	1.85252	0.643244	1.91711	3.46139	3.47591	1.25596	1.35385	0.99717	0.632618	0.497965	3	0	2	95	19	2	2	4	0	0	125.623	0	211.663	4126.67	1401.08	79.545	108.12	93.9452	0	0
URS0000818C5D	189	Homo sapiens (human) small nucleolar RNA SNORA23	48.9012	6.97314	2.31892	2.42	0.0155203	0.0927247	3.12374	#NAME?	1.85252	0.643244	1.91711	3.46139	3.47591	1.25596	1.35385	0.99717	0.632618	0.497965	3	0	2	95	19	2	2	4	0	0	125.623	0	211.663	4126.67	1401.08	79.545	108.12	93.9452	0	0
URS000032B59A	91	Homo sapiens small nucleolar RNA, C/D box 14B (SNORD14B)	47.6133	6.86279	2.3115	2.41112	0.0159037	0.0927247	3.10072	#NAME?	1.74487	0.912977	3.27917	2.74695	0.899737	2.1881	3.28812	2.0411	0.904357	0.801535	2	0	9	40	0	7	22	19	0	0	83.7486	0	952.482	1737.54	0	278.408	1189.32	446.24	0	0
URS000075EC44	96	Homo sapiens small nucleolar RNA, C/D box 119 (SNORD119)	45.974	6.69639	2.751	2.00754	0.0446922	0.131368	3.06531	#NAME?	0.0739411	0.0951941	3.0222	-0.14739	0.0776143	1.89278	2.68854	1.25978	0.0837935	-0.0681943	0	0	15	0	0	9	20	13	0	0	0	0	1587.47	0	0	357.953	1081.2	305.322	0	0
URS000081F58C	82	Homo sapiens (human) small nucleolar RNA SNORD119	45.974	6.69639	2.751	2.00754	0.0446922	0.131368	3.06531	#NAME?	0.0739411	0.0951941	3.0222	-0.14739	0.0776143	1.89278	2.68854	1.25978	0.0837935	-0.0681943	0	0	15	0	0	9	20	13	0	0	0	0	1587.47	0	0	357.953	1081.2	305.322	0	0
URS00005F2496	135	Homo sapiens small nucleolar RNA, H/ACA box 14B (SNORA14B)	45.699	6.50605	2.50336	2.20268	0.0276176	0.101731	3.02371	#NAME?	0.463028	0.483345	0.566991	2.39387	2.67758	1.96365	3.61082	1.14611	0.472422	0.332339	0	0	0	33	9	7	35	7	0	0	0	0	0	1433.47	663.668	278.408	1892.1	164.404	0	0
URS0000A7E217	191	Homo sapiens small nucleolar RNA, C/D box 91A (SNORD91A)	44.863	6.57436	2.36103	2.32418	0.0201159	0.0927247	3.03878	#NAME?	1.78683	0.54686	3.59582	0.55239	1.14825	2.95273	1.28035	2.05777	0.536126	0.399242	3	0	14	1	1	21	2	25	0	0	125.623	0	1481.64	43.4386	73.7409	835.223	108.12	587.158	0	0
URS000075E772	236	Homo sapiens small nucleolar RNA, H/ACA box 58 (SNORA58)	41.9558	6.1901	2.38407	2.26117	0.0237484	0.0967741	2.95189	#NAME?	0.513814	0.533415	3.71375	1.95295	1.5099	1.57588	2.12434	1.74664	0.522873	0.3887	0	0	16	19	2	4	7	17	0	0	0	0	1693.3	825.333	147.482	159.09	378.419	399.267	0	0
URS000065DEBC	76	Homo sapiens small nucleolar RNA, C/D box 100 (SNORD100)	41.3204	6.00214	2.64242	2.03177	0.0421769	0.131368	2.9074	#NAME?	0.83622	0.156669	3.05598	-0.0858349	0.13883	1.33849	3.19605	1.32518	0.145096	-0.00758307	1	0	10	0	0	4	28	13	0	0	41.8743	0	1058.31	0	0	159.09	1513.68	305.322	0	0
URS00006B7869	76	Homo sapiens small nucleolar RNA, C/D box 100 (SNORD100)	41.3204	6.00214	2.64242	2.03177	0.0421769	0.131368	2.9074	#NAME?	0.83622	0.156669	3.05598	-0.0858349	0.13883	1.33849	3.19605	1.32518	0.145096	-0.00758307	1	0	10	0	0	4	28	13	0	0	41.8743	0	1058.31	0	0	159.09	1513.68	305.322	0	0
URS00000692DE	81	Homo sapiens (human) Z23 small nucleolar RNA	40.4694	5.89435	2.38427	2.23916	0.0251454	0.0967741	2.88126	#NAME?	2.76799	0.780116	2.68482	0.606113	3.11406	1.72108	2.12407	1.99363	0.770874	0.657539	9	0	5	0	13	4	6	20	0	0	376.869	0	529.157	0	958.631	159.09	324.359	469.726	0	0
URS0000626424	71	Homo sapiens Small nucleolar RNA SNORD59	40.1978	5.73524	2.29796	2.31904	0.0203931	0.0927247	2.84178	#NAME?	2.12304	0.808544	0.879866	2.23099	3.04791	2.30812	2.99715	1.61446	0.79946	0.688342	4	0	0	23	12	9	17	11	0	0	167.497	0	0	999.088	884.89	357.953	919.018	258.349	0	0
URS000075A693	75	Homo sapiens small nucleolar RNA, C/D box 59B (SNORD59B)	40.1978	5.73524	2.29796	2.31904	0.0203931	0.0927247	2.84178	#NAME?	2.12304	0.808544	0.879866	2.23099	3.04791	2.30812	2.99715	1.61446	0.79946	0.688342	4	0	0	23	12	9	17	11	0	0	167.497	0	0	999.088	884.89	357.953	919.018	258.349	0	0
URS0000285CCB	137	Homo sapiens small nucleolar RNA, H/ACA box 58 (SNORA58)	40.0553	5.89138	2.54291	2.09364	0.0362924	0.121392	2.88053	#NAME?	0.245849	0.265892	3.27056	1.76698	0.249305	1.37993	1.93531	1.55865	0.255126	0.115005	0	0	16	19	0	4	7	17	0	0	0	0	1693.3	825.333	0	159.09	378.419	399.267	0	0
URS00003640C3	71	Homo sapiens small nucleolar RNA, C/D box 38A (SNORD38A)	40.0059	5.68712	2.71219	1.96231	0.0497267	0.133986	2.82963	#NAME?	2.47089	0.360456	0.442827	0.142216	0.343844	2.7013	2.92401	2.48274	0.34967	0.210706	8	0	0	0	0	18	19	47	0	0	334.994	0	0	0	0	715.905	1027.14	1103.86	0	0
URS000067EB9D	70	Homo sapiens small nucleolar RNA, C/D box 38A (SNORD38A)	40.0059	5.68712	2.71219	1.96231	0.0497267	0.133986	2.82963	#NAME?	2.47089	0.360456	0.442827	0.142216	0.343844	2.7013	2.92401	2.48274	0.34967	0.210706	8	0	0	0	0	18	19	47	0	0	334.994	0	0	0	0	715.905	1027.14	1103.86	0	0
URS000026935A	86	Homo sapiens small nucleolar RNA, C/D box 35A (SNORD35A)	39.8933	5.63947	2.4992	2.12791	0.0333447	0.116049	2.81749	#NAME?	0.531298	0.550073	2.37601	3.20477	0.534525	1.57415	2.5729	2.28409	0.539971	0.412282	0	0	4	80	0	4	12	34	0	0	0	0	423.325	3475.09	0	159.09	648.719	798.534	0	0
URS000069573D	77	Homo sapiens small nucleolar RNA, C/D box 81 (SNORD81)	39.5695	5.77155	2.39495	2.21563	0.0267169	0.0996746	2.85089	#NAME?	2.74316	0.736896	2.65926	0.560921	3.0897	1.69073	2.09644	1.76501	0.727586	0.613093	9	0	5	0	13	4	6	15	0	0	376.869	0	529.157	0	958.631	159.09	324.359	352.295	0	0
URS000063591F	85	Homo sapiens Small nucleolar RNA SNORD35	39.4803	5.58164	2.49992	2.12129	0.0338975	0.116049	2.80262	#NAME?	0.529041	0.547766	2.37406	3.18313	0.532259	1.57185	2.57131	2.28213	0.53769	0.410385	0	0	4	78	0	4	12	34	0	0	0	0	423.325	3388.21	0	159.09	648.719	798.534	0	0
URS000002FDBC	132	Homo sapiens small nucleolar RNA, H/ACA box 44 (SNORA44)	38.6116	5.6492	2.66073	1.98102	0.0475889	0.133986	2.81998	#NAME?	1.64839	0.0568475	2.92761	-0.174212	0.0399614	1.0377	0.543148	2.33102	0.0458948	-0.0993104	4	0	14	0	0	3	1	53	0	0	167.497	0	1481.64	0	0	119.318	54.0599	1244.77	0	0
URS00003A960A	139	Homo sapiens small nucleolar RNA, H/ACA box 8 (SNORA8)	38.4874	5.47205	2.29818	2.29151	0.0219337	0.0967741	2.77401	#NAME?	1.90704	0.795953	0.866326	2.39883	2.95412	2.10283	2.92752	1.83817	0.786994	0.677475	3	0	0	29	11	7	16	16	0	0	125.623	0	0	1259.72	811.15	278.408	864.958	375.781	0	0
URS000067CDA6	77	Homo sapiens (human) snoRNA RF00136	38.1392	5.57508	2.42532	2.16598	0.0303128	0.108901	2.80092	#NAME?	2.68808	0.624664	2.60181	0.436453	3.04034	1.61799	2.03185	1.23327	0.614937	0.493378	9	0	5	0	13	4	6	7	0	0	376.869	0	529.157	0	958.631	159.09	324.359	164.404	0	0
URS000069123B	132	Homo sapiens (human) snoRNA RF00092	37.6232	5.51392	2.58798	2.02226	0.0431498	0.131368	2.78501	#NAME?	1.64828	0.355241	3.32529	0.139913	0.338819	1.7468	2.48091	1.71319	0.344578	0.207379	3	0	12	0	0	6	12	19	0	0	125.623	0	1269.98	0	0	238.635	648.719	446.24	0	0
URS0000ABD892	131	Homo sapiens small nucleolar RNA, H/ACA box 63C (SNORA63C)	36.6897	5.35862	2.56127	2.02919	0.042439	0.131368	2.74379	#NAME?	2.50901	0.540196	3.0375	0.374023	0.526481	2.04213	2.28278	1.74929	0.531274	0.422618	8	0	9	0	0	8	9	18	0	0	334.994	0	952.482	0	0	318.18	486.539	422.754	0	0
URS000062548B	90	Homo sapiens small nucleolar RNA, C/D box 14B (SNORD14B)	35.9016	5.2075	2.35864	2.19023	0.0285072	0.103695	2.70252	#NAME?	1.53797	0.627239	3.13085	2.58108	0.612624	1.6116	2.24869	1.81563	0.617739	0.499103	2	0	9	40	0	4	8	18	0	0	83.7486	0	952.482	1737.54	0	159.09	432.479	422.754	0	0
URS000071AB50	216	Homo sapiens (human) snoRNA RF00012	35.8304	5.12082	2.61322	1.97576	0.0481815	0.133986	2.6783	#NAME?	0.318786	0.338123	1.23074	0.129109	2.9085	2.81044	1.55611	2.13812	0.327728	0.194362	0	0	1	0	13	21	4	33	0	0	0	0	105.831	0	958.631	835.223	216.24	775.048	0	0
URS000081FC81	128	Homo sapiens (human) snoRNA RF00416	35.8251	20.7793	2.313	2.23212	0.0256069	0.0967741	4.69041	-0.697855	1.42941	4.2891	4.84171	1.25608	1.43267	4.93516	2.20224	3.39835	1.43818	1.78868	0	25	29	0	0	93	3	63	0	2	0	984.097	3069.11	0	0	3698.84	162.18	1479.64	0	81.3471
URS000064AE5E	182	Homo sapiens small nucleolar RNA, H/ACA box 23 (SNORA23)	31.6772	4.53965	2.32874	2.1408	0.0322903	0.114591	2.50451	#NAME?	1.69822	0.496608	1.75898	2.63263	2.86378	1.11136	1.20681	0.862726	0.487277	0.370303	3	0	2	47	12	2	2	4	0	0	125.623	0	211.663	2041.61	884.89	79.545	108.12	93.9452	0	0
URS0000438819	135	Homo sapiens small nucleolar RNA, H/ACA box 48 (SNORA48)	30.4403	4.36764	2.36315	2.08531	0.037041	0.122488	2.44878	#NAME?	0.598177	0.614239	2.35026	1.66461	2.42415	1.40317	2.09749	2.43438	0.605583	0.499242	0	0	4	13	7	3	7	42	0	0	0	0	423.325	564.702	516.186	119.318	378.419	986.425	0	0
URS00003818BD	134	Homo sapiens small nucleolar RNA, H/ACA box 25 (SNORA25)	28.8493	4.10909	2.35356	2.0609	0.0393123	0.128538	2.36075	#NAME?	2.10303	0.579733	0.646362	1.58056	2.50578	2.42374	1.66098	1.62043	0.571224	0.466681	5	0	0	12	8	13	4	15	0	0	209.371	0	0	521.263	589.927	517.043	216.24	352.295	0	0
URS0000651343	135	Homo sapiens small nucleolar RNA, H/ACA box 48B (SNORA48B)	27.4853	3.96602	2.3976	1.9939	0.0461625	0.133986	2.30962	#NAME?	0.495172	0.511058	2.27443	1.58607	2.34991	1.10619	2.0216	2.05768	0.502499	0.396952	0	0	4	13	7	2	7	29	0	0	0	0	423.325	564.702	516.186	79.545	378.419	681.103	0	0
URS000062C5D9	89	Homo sapiens small nucleolar RNA, C/D box 87 (SNORD87)	27.1279	3.97181	2.42434	1.96412	0.0495157	0.133986	2.31172	#NAME?	1.34013	0.388293	2.7179	1.40187	0.374362	1.2397	2.25569	1.59004	0.379239	0.265603	2	0	7	11	0	3	10	17	0	0	83.7486	0	740.819	477.825	0	119.318	540.599	399.267	0	0
URS000075BEB6	76	Homo sapiens small nucleolar RNA, C/D box 87 (SNORD87)	27.1279	3.97181	2.42434	1.96412	0.0495157	0.133986	2.31172	#NAME?	1.34013	0.388293	2.7179	1.40187	0.374362	1.2397	2.25569	1.59004	0.379239	0.265603	2	0	7	11	0	3	10	17	0	0	83.7486	0	740.819	477.825	0	119.318	540.599	399.267	0	0
URS000021B8C9	192	Homo sapiens (human) snoRNA-U90-related	24.9653	53.3632	1.77528	2.61472	0.00893013	0.068386	6.04631	1.30214	6.09711	6.34688	5.95776	3.04086	5.30727	4.9803	3.47918	4.22158	3.11503	3.65912	90	104	47	0	38	47	3	57	0	8	3768.69	4093.84	4974.07	0	2802.15	1869.31	162.18	1338.72	0	325.388
URS000018895F	2170	Homo sapiens (human) sno-lncRNA5	19.4937	124.863	1.6736	2.56031	0.0104579	0.0780317	7.26821	2.946	4.88419	5.90364	6.6264	4.20512	5.10727	7.95606	5.02138	7.1494	4.15474	4.85639	11	44	67	4	16	794	21	1149	0	25	460.617	1732.01	7090.7	173.754	1179.85	31579.4	1135.26	26985.8	0	1016.84
URS0000A867B1	160	Homo sapiens (human) snoRNA RF00554	17.829	1018.18	1.48325	2.80205	0.00507786	0.0447775	10.2936	6.13503	9.96759	10.8981	9.90286	7.29473	9.85911	9.15036	7.56784	8.22414	7.56665	7.86741	1151	2669	646	28	1007	823	44	773	28	158	48197.3	105062	68367	1216.28	74257.1	32732.8	2378.64	18154.9	2712.65	6426.42
URS0000A8AB37	161	Homo sapiens (human) snoRNA RF00554	17.829	1018.18	1.48325	2.80205	0.00507786	0.0447775	10.2936	6.13503	9.96759	10.8981	9.90286	7.29473	9.85911	9.15036	7.56784	8.22414	7.56665	7.86741	1151	2669	646	28	1007	823	44	773	28	158	48197.3	105062	68367	1216.28	74257.1	32732.8	2378.64	18154.9	2712.65	6426.42
URS0000AA9229	162	Homo sapiens (human) snoRNA RF00554	17.829	1018.18	1.48325	2.80205	0.00507786	0.0447775	10.2936	6.13503	9.96759	10.8981	9.90286	7.29473	9.85911	9.15036	7.56784	8.22414	7.56665	7.86741	1151	2669	646	28	1007	823	44	773	28	158	48197.3	105062	68367	1216.28	74257.1	32732.8	2378.64	18154.9	2712.65	6426.42
URS0000AAA4D0	163	Homo sapiens (human) snoRNA RF00554	17.829	1018.18	1.48325	2.80205	0.00507786	0.0447775	10.2936	6.13503	9.96759	10.8981	9.90286	7.29473	9.85911	9.15036	7.56784	8.22414	7.56665	7.86741	1151	2669	646	28	1007	823	44	773	28	158	48197.3	105062	68367	1216.28	74257.1	32732.8	2378.64	18154.9	2712.65	6426.42
URS00003852FE	139	Homo sapiens small nucleolar RNA, H/ACA box 7A (SNORA7A)	13.1103	21.5325	1.86959	1.9858	0.0470559	0.133986	4.72537	0.887107	5.26215	2.45263	4.89837	2.11973	1.69956	4.12124	3.08093	2.22486	1.7045	2.50164	66	2	28	6	0	37	9	9	0	6	2763.7	78.7278	2963.28	260.632	0	1471.58	486.539	211.377	0	244.041
URS00006F6999	139	Homo sapiens small nucleolar RNA, H/ACA box 7B (SNORA7B)	13.1103	21.5325	1.86959	1.9858	0.0470559	0.133986	4.72537	0.887107	5.26215	2.45263	4.89837	2.11973	1.69956	4.12124	3.08093	2.22486	1.7045	2.50164	66	2	28	6	0	37	9	9	0	6	2763.7	78.7278	2963.28	260.632	0	1471.58	486.539	211.377	0	244.041
URS0000637558	132	Homo sapiens (human) snoRNA RF01233	12.6831	2324.19	1.50221	2.43964	0.0147021	0.0927247	11.4763	7.81092	11.2626	12.1623	10.9254	8.46881	10.8885	10.3096	8.76811	9.50338	8.95896	9.17943	2906	6513	1220	36	1914	1788	99	1997	111	451	121687	256377	129114	1563.79	141140	71113.2	5351.93	46902.2	10753.7	18343.8
URS000016DDCA	208	Homo sapiens (human) E1 snoRNA	11.3672	15.7601	1.72079	2.03791	0.0415593	0.131368	4.27164	0.624073	2.86514	1.8624	3.37219	4.42006	2.70694	3.33433	4.87682	3.5299	1.8543	2.4951	4	0	5	140	3	14	66	60	0	5	167.497	0	529.157	6081.4	221.223	556.815	3567.95	1409.18	0	203.368
URS00008322C5	197	Homo sapiens (human) small nucleolar RNA SNORD3@L47	8.86605	80.1611	1.38395	2.27486	0.0229145	0.0967741	6.60625	3.47205	5.47053	6.93537	6.52656	4.10039	5.0323	6.85129	4.98367	6.21782	4.81545	4.43565	29	140	61	6	15	254	21	430	10	11	1214.35	5510.94	6455.71	260.632	1106.11	10102.2	1135.26	10099.1	968.804	447.409
URS0000818D69	137	Homo sapiens (human) small nucleolar RNA SNORA67L1	8.3906	65.7497	1.51261	2.02879	0.0424795	0.131368	6.31968	3.20904	6.13719	6.41906	5.9457	3.91184	6.32538	6.23922	3.98451	5.22857	3.72318	4.75876	74	90	36	8	89	147	3	149	0	30	3098.7	3542.75	3809.93	347.509	6562.94	5846.56	162.18	3499.46	0	1220.21
URS000001388A	74	Homo sapiens Small nucleolar RNA SNORD50	-6.44055	59.8203	1.33431	-2.01392	0.044018	0.131368	4.85037	7.5213	5.10759	5.987	4.99755	3.93075	5.12215	3.69939	4.15157	4.15483	6.10818	6.82779	25	63	13	16	25	2	8	33	76	406	1046.86	2479.92	1375.81	695.018	1843.52	79.545	432.479	775.048	7362.91	16513.5
URS00002524EE	75	Homo sapiens small nucleolar RNA, C/D box 50A (SNORD50A)	-6.44055	59.8203	1.33431	-2.01392	0.044018	0.131368	4.85037	7.5213	5.10759	5.987	4.99755	3.93075	5.12215	3.69939	4.15157	4.15483	6.10818	6.82779	25	63	13	16	25	2	8	33	76	406	1046.86	2479.92	1375.81	695.018	1843.52	79.545	432.479	775.048	7362.91	16513.5
URS000075B1D8	94	Homo sapiens small nucleolar RNA, C/D box 116-16 (SNORD116-16)	-10.9302	15.7183	1.5375	-2.24406	0.0248284	0.0967741	2.35671	5.86056	2.3087	1.61041	1.68312	2.93516	1.5964	3.31293	3.22671	2.58796	4.26901	4.97904	2	0	0	28	0	16	12	20	25	126	83.7486	0	0	1216.28	0	636.36	648.719	469.726	2422.01	5124.87
URS0000759D60	94	Homo sapiens small nucleolar RNA, C/D box 116-15 (SNORD116-15)	-10.9411	15.714	1.53612	-2.24702	0.0246389	0.0967741	2.35517	5.86056	2.30947	1.61151	1.68418	2.90892	1.59751	3.31345	3.22724	2.62039	4.26939	4.97934	2	0	0	27	0	16	12	21	25	126	83.7486	0	0	1172.84	0	636.36	648.719	493.212	2422.01	5124.87
URS0000759AA2	94	Homo sapiens small nucleolar RNA, C/D box 116-22 (SNORD116-22)	-11.0086	15.6894	1.53676	-2.25184	0.0243321	0.0967741	2.34649	5.86056	2.30478	1.60504	1.67787	2.90524	1.591	3.31015	3.22385	2.58453	4.26679	4.97724	2	0	0	27	0	16	12	20	25	126	83.7486	0	0	1172.84	0	636.36	648.719	469.726	2422.01	5124.87
URS000075AF3E	94	Homo sapiens small nucleolar RNA, C/D box 116-21 (SNORD116-21)	-11.0086	15.6894	1.53676	-2.25184	0.0243321	0.0967741	2.34649	5.86056	2.30478	1.60504	1.67787	2.90524	1.591	3.31015	3.22385	2.58453	4.26679	4.97724	2	0	0	27	0	16	12	20	25	126	83.7486	0	0	1172.84	0	636.36	648.719	469.726	2422.01	5124.87
URS000075CDDE	94	Homo sapiens small nucleolar RNA, C/D box 116-18 (SNORD116-18)	-11.0086	15.6894	1.53676	-2.25184	0.0243321	0.0967741	2.34649	5.86056	2.30478	1.60504	1.67787	2.90524	1.591	3.31015	3.22385	2.58453	4.26679	4.97724	2	0	0	27	0	16	12	20	25	126	83.7486	0	0	1172.84	0	636.36	648.719	469.726	2422.01	5124.87
URS000075E0F0	94	Homo sapiens small nucleolar RNA, C/D box 116-17 (SNORD116-17, SNORD116-19)	-11.0086	15.6894	1.53676	-2.25184	0.0243321	0.0967741	2.34649	5.86056	2.30478	1.60504	1.67787	2.90524	1.591	3.31015	3.22385	2.58453	4.26679	4.97724	2	0	0	27	0	16	12	20	25	126	83.7486	0	0	1172.84	0	636.36	648.719	469.726	2422.01	5124.87
URS000075AC87	94	Homo sapiens small nucleolar RNA, C/D box 116-23 (SNORD116-23)	-11.0394	15.6794	1.51373	-2.28878	0.0220921	0.0967741	2.34292	5.86056	2.54384	1.63236	1.70436	2.91981	1.61851	3.27045	3.16821	2.63268	4.27534	4.97779	3	0	0	27	0	15	11	21	25	126	125.623	0	0	1172.84	0	596.588	594.659	493.212	2422.01	5124.87
URS000044831F	1236	Homo sapiens (human) sno-lncRNA3	-11.2178	32.0367	1.56152	-2.23354	0.0255134	0.0967741	3.3754	6.89085	3.21061	2.34839	2.40718	3.86459	2.33737	4.34071	4.19929	3.52547	5.2754	6.02188	4	0	0	54	0	34	24	40	50	260	167.497	0	0	2345.68	0	1352.27	1297.44	939.452	4844.02	10575.1
URS00006F4E4F	92	Homo sapiens small nucleolar RNA, C/D box 116-15 (SNORD116-15)	-11.6063	15.4669	1.52328	-2.32186	0.0202407	0.0927247	2.26536	5.86056	2.28467	1.57821	1.65155	2.88883	1.56406	3.12777	3.20836	2.59865	4.25304	4.95849	2	0	0	27	0	13	12	21	25	126	83.7486	0	0	1172.84	0	517.043	648.719	493.212	2422.01	5124.87
URS000075ABAA	94	Homo sapiens small nucleolar RNA, C/D box 116-14 (SNORD116-14)	-11.6825	15.4424	1.52377	-2.32731	0.0199489	0.0927247	2.25612	5.86056	2.28063	1.57227	1.64581	2.88594	1.55808	3.1252	3.2059	2.56328	4.25237	4.96418	2	0	0	27	0	13	12	20	25	126	83.7486	0	0	1172.84	0	517.043	648.719	469.726	2422.01	5124.87
URS00006E899A	92	Homo sapiens small nucleolar RNA, C/D box 116-16 (SNORD116-16)	-11.8338	15.3889	1.52086	-2.34397	0.0190799	0.0927247	2.2358	5.86056	2.27553	1.56533	1.63902	2.9089	1.5511	3.0587	3.20212	2.55879	4.24939	4.96173	2	0	0	28	0	12	12	20	25	126	83.7486	0	0	1216.28	0	477.27	648.719	469.726	2422.01	5124.87
URS000075BAB3	94	Homo sapiens small nucleolar RNA, C/D box 116-20 (SNORD116-20)	-11.9179	15.3687	1.52628	-2.34233	0.0191637	0.0927247	2.22803	5.86056	2.26471	1.55057	1.62461	2.87317	1.53626	3.11305	3.19394	2.44557	4.2419	4.94932	2	0	0	27	0	13	12	17	25	126	83.7486	0	0	1172.84	0	517.043	648.719	399.267	2422.01	5124.87
URS000030FCF9	92	Homo sapiens small nucleolar RNA, C/D box 116-21 (SNORD116-21)	-11.9259	15.36	1.51981	-2.35294	0.0186258	0.0927247	2.22469	5.86056	2.2716	1.55993	1.63375	2.87877	1.54567	3.05572	3.19925	2.55536	4.24716	4.95994	2	0	0	27	0	12	12	20	25	126	83.7486	0	0	1172.84	0	477.27	648.719	469.726	2422.01	5124.87
URS0000513BE0	92	Homo sapiens small nucleolar RNA, C/D box 116-22 (SNORD116-22)	-11.9259	15.36	1.51981	-2.35294	0.0186258	0.0927247	2.22469	5.86056	2.2716	1.55993	1.63375	2.87877	1.54567	3.05572	3.19925	2.55536	4.24716	4.95994	2	0	0	27	0	12	12	20	25	126	83.7486	0	0	1172.84	0	477.27	648.719	469.726	2422.01	5124.87
URS00006765A7	92	Homo sapiens small nucleolar RNA, C/D box 116-17 (SNORD116-17, SNORD116-19)	-11.9259	15.36	1.51981	-2.35294	0.0186258	0.0927247	2.22469	5.86056	2.2716	1.55993	1.63375	2.87877	1.54567	3.05572	3.19925	2.55536	4.24716	4.95994	2	0	0	27	0	12	12	20	25	126	83.7486	0	0	1172.84	0	477.27	648.719	469.726	2422.01	5124.87
URS00006BC7F5	92	Homo sapiens small nucleolar RNA, C/D box 116-14 (SNORD116-14)	-11.9259	15.36	1.51981	-2.35294	0.0186258	0.0927247	2.22469	5.86056	2.2716	1.55993	1.63375	2.87877	1.54567	3.05572	3.19925	2.55536	4.24716	4.95994	2	0	0	27	0	12	12	20	25	126	83.7486	0	0	1172.84	0	477.27	648.719	469.726	2422.01	5124.87
URS00006D1413	92	Homo sapiens small nucleolar RNA, C/D box 116-18 (SNORD116-18)	-11.9259	15.36	1.51981	-2.35294	0.0186258	0.0927247	2.22469	5.86056	2.2716	1.55993	1.63375	2.87877	1.54567	3.05572	3.19925	2.55536	4.24716	4.95994	2	0	0	27	0	12	12	20	25	126	83.7486	0	0	1172.84	0	477.27	648.719	469.726	2422.01	5124.87
URS00004C170A	91	Homo sapiens Small nucleolar RNA SNORD116	-12.1716	15.2863	1.52215	-2.36865	0.0178531	0.0927247	2.19598	5.86056	2.25558	1.53811	1.61242	2.86589	1.52374	3.04327	3.18717	2.43727	4.23645	4.94418	2	0	0	27	0	12	12	17	25	126	83.7486	0	0	1172.84	0	477.27	648.719	399.267	2422.01	5124.87
URS00006EBD36	92	Homo sapiens small nucleolar RNA, C/D box 116-20 (SNORD116-20)	-12.1716	15.2863	1.52215	-2.36865	0.0178531	0.0927247	2.19598	5.86056	2.25558	1.53811	1.61242	2.86589	1.52374	3.04327	3.18717	2.43727	4.23645	4.94418	2	0	0	27	0	12	12	17	25	126	83.7486	0	0	1172.84	0	477.27	648.719	399.267	2422.01	5124.87
URS000075C953	94	Homo sapiens small nucleolar RNA, C/D box 116-24 (SNORD116-24)	-12.2917	15.2367	1.51309	-2.3922	0.0167478	0.0927247	2.17629	5.86056	2.25896	1.54309	1.61722	2.92189	1.52876	2.97859	3.11973	2.54411	4.238	4.94551	2	0	0	29	0	11	11	20	25	126	83.7486	0	0	1259.72	0	437.498	594.659	469.726	2422.01	5124.87
URS0000196CD1	92	Homo sapiens small nucleolar RNA, C/D box 116-23 (SNORD116-23)	-12.9178	15.0535	1.48407	-2.48728	0.0128725	0.0881786	2.10129	5.86056	2.47911	1.53676	1.61088	2.86396	1.52243	2.97419	2.87176	2.57169	4.23412	4.94159	3	0	0	27	0	11	8	21	25	126	125.623	0	0	1172.84	0	437.498	432.479	493.212	2422.01	5124.87
URS00004219CE	92	Homo sapiens small nucleolar RNA, C/D box 116-24 (SNORD116-24)	-13.2962	14.9401	1.49908	-2.49016	0.0127686	0.0881786	2.05286	5.86056	2.22429	1.49519	1.57044	2.89511	1.48061	2.95197	2.84866	2.51386	4.2193	4.9352	2	0	0	29	0	11	8	20	25	126	83.7486	0	0	1259.72	0	437.498	432.479	469.726	2422.01	5124.87
URS00005B8FD7	2859	Homo sapiens (human) sno-lncRNA1	-20.5701	79.6505	1.42257	-3.06661	0.00216502	0.0260621	4.02678	8.37961	4.43252	3.19616	5.03275	3.85358	3.1887	4.20084	5.08588	4.24208	7.39991	6.6422	12	0	16	23	0	15	42	54	291	353	502.492	0	1693.3	999.088	0	596.588	2270.52	1268.26	28192.2	14357.8
URS00002C278C	1178	Homo sapiens (human) sno-lncRNA2	-20.8659	27.4626	1.48169	-2.95817	0.00309474	0.0321632	2.42049	6.85672	2.50057	1.84875	1.92062	3.0728	1.83498	3.4172	3.56321	2.7624	5.0903	5.81552	2	0	0	27	0	15	15	20	50	251	83.7486	0	0	1172.84	0	596.588	810.898	469.726	4844.02	10209.1
URS000075EAB9	97	Homo sapiens small nucleolar RNA, C/D box 116-8 (SNORD116-8)	-21.3198	38.8685	1.39374	-3.1671	0.00153965	0.0195566	2.96021	7.35061	3.42625	2.28553	4.0137	2.8358	2.27392	2.97433	4.06843	3.16412	6.3451	5.62089	6	0	8	11	0	5	21	24	141	177	251.246	0	846.65	477.825	0	198.863	1135.26	563.671	13660.1	7199.22
URS000075E4E2	97	Homo sapiens small nucleolar RNA, C/D box 116-3 (SNORD116-3, SNORD116-9)	-21.5432	39.8612	1.39899	-3.16596	0.00154571	0.0195566	2.98293	7.38959	3.43365	2.29766	4.01978	2.84492	2.2861	2.98303	4.11278	3.17211	6.39	5.60574	6	0	8	11	0	5	22	24	148	174	251.246	0	846.65	477.825	0	198.863	1189.32	563.671	14338.3	7077.2
URS000075D440	97	Homo sapiens small nucleolar RNA, C/D box 116-5 (SNORD116-5, SNORD116-7)	-22.2748	39.6636	1.38908	-3.22325	0.00126743	0.0195566	2.93712	7.38959	3.4236	2.28136	4.01121	2.83265	2.26971	2.97133	4.0259	3.16133	6.38016	5.59899	6	0	8	11	0	5	20	24	148	174	251.246	0	846.65	477.825	0	198.863	1081.2	563.671	14338.3	7077.2
URS000002084A	147	Homo sapiens small nucleolar RNA, H/ACA box 12 (SNORA12)	-23.272	5.67262	1.82868	-2.48295	0.0130298	0.0881786	-0.0521798	4.61502	1.28008	0.215831	0.300627	1.28364	0.198588	0.92936	0.125612	0.200482	2.90344	3.2742	2	0	0	10	0	2	0	1	13	47	83.7486	0	0	434.386	0	79.545	0	23.4863	1259.45	1911.66
URS0000700FD3	95	Homo sapiens small nucleolar RNA, C/D box 116-3 (SNORD116-3, SNORD116-9)	-23.2758	39.4168	1.38062	-3.28893	0.00100568	0.0185995	2.87781	7.38959	3.40538	2.25219	3.99542	2.81061	2.24039	2.95028	3.9249	3.09008	6.35497	5.58518	6	0	8	11	0	5	18	22	148	174	251.246	0	846.65	477.825	0	198.863	973.078	516.699	14338.3	7077.2
URS000075CFA5	97	Homo sapiens small nucleolar RNA, C/D box 116-1 (SNORD116-1)	-23.6335	28.8587	1.37718	-3.31312	0.00092263	0.0185995	2.41315	6.94237	3.07331	1.91366	3.44031	2.21663	1.90019	2.71088	3.54355	2.63798	5.78195	5.40497	5	0	5	5	0	5	14	15	94	164	209.371	0	529.157	217.193	0	198.863	756.839	352.295	9106.76	6670.46
URS00006A1C0B	95	Homo sapiens small nucleolar RNA, C/D box 116-5 (SNORD116-5, SNORD116-7)	-25.1955	38.9714	1.37139	-3.39444	0.000687698	0.0154302	2.76418	7.38959	3.36213	2.18806	3.84842	2.71608	2.176	2.90214	3.83962	2.95957	6.23343	5.53782	6	0	7	10	0	5	17	19	148	174	251.246	0	740.819	434.386	0	198.863	919.018	446.24	14338.3	7077.2
URS000063A7A9	148	Homo sapiens (human) snoRNA RF00586	-29.8743	3.84852	2.31618	-2.11592	0.034352	0.116238	-0.805065	4.08349	0.831566	-0.320603	-0.160042	-0.538588	-0.337631	0.480228	-0.404413	-0.5496	2.18051	2.0863	2	0	0	0	0	2	0	0	12	25	83.7486	0	0	0	0	79.545	0	0	1162.57	1016.84
URS000075DEE9	98	Homo sapiens small nucleolar RNA, C/D box 116-6 (SNORD116-6)	-31.412	37.0761	1.34577	-3.69546	0.000219491	0.0127744	2.37715	7.36282	3.2284	1.99527	2.87024	2.34563	1.9825	2.85815	3.61487	3.01	5.8205	5.38807	6	0	2	6	0	6	15	26	142	179	251.246	0	211.663	260.632	0	238.635	810.898	610.644	13757	7280.57
URS000071A62C	95	Homo sapiens small nucleolar RNA, C/D box 116-8 (SNORD116-8)	-32.4432	36.6427	1.34841	-3.7228	0.000197026	0.0127744	2.32194	7.35061	3.20057	1.95341	2.83939	2.31054	1.94046	2.72494	3.58891	2.9032	5.76009	5.34298	6	0	2	6	0	5	15	23	141	177	251.246	0	211.663	260.632	0	198.863	810.898	540.185	13660.1	7199.22
URS00006B0B83	96	Homo sapiens small nucleolar RNA, C/D box 116-6 (SNORD116-6)	-35.0736	36.6568	1.32135	-3.88416	0.000102685	0.00996046	2.22372	7.36282	3.18458	1.93053	2.82198	2.29118	1.91749	2.81123	3.40158	2.8304	5.72793	5.32801	6	0	2	6	0	6	12	21	142	179	251.246	0	211.663	260.632	0	238.635	648.719	493.212	13757	7280.57
URS000075D5DD	97	Homo sapiens small nucleolar RNA, C/D box 116-2 (SNORD116-2)	-35.6158	27.4934	1.51059	-3.41221	0.000644391	0.0154302	1.76071	6.95318	2.77609	1.48385	1.56148	1.44496	1.46872	2.50856	2.99882	2.46805	5.11128	4.94459	5	0	0	1	0	6	10	19	94	167	209.371	0	0	43.4386	0	238.635	540.599	446.24	9106.76	6792.48
URS000070C400	95	Homo sapiens small nucleolar RNA, C/D box 116-2 (SNORD116-2)	-36.7075	27.4198	1.50902	-3.44461	0.000571876	0.0154302	1.72095	6.95318	2.75952	1.46026	1.53822	1.42164	1.44504	2.49154	2.98279	2.34247	5.08132	4.91452	5	0	0	1	0	6	10	16	94	167	209.371	0	0	43.4386	0	238.635	540.599	375.781	9106.76	6792.48
URS000075E49E	98	Homo sapiens small nucleolar RNA, C/D box 116-4 (SNORD116-4)	-36.8444	37.2977	1.31397	-3.96004	7.49361e-05	0.00996046	2.18505	7.39488	3.17649	1.9218	2.8139	2.28325	1.90876	2.80342	3.32852	2.82269	5.72178	5.29367	6	0	2	6	0	6	11	21	148	176	251.246	0	211.663	260.632	0	238.635	594.659	493.212	14338.3	7158.55
URS00006C9042	95	Homo sapiens small nucleolar RNA, C/D box 116-1 (SNORD116-1)	-37.002	27.2022	1.51841	-3.43091	0.000601551	0.0154302	1.70299	6.94237	2.73932	1.43053	1.50897	1.39224	1.41519	2.35571	3.03734	2.24031	5.04766	4.87036	5	0	0	1	0	5	11	14	94	164	209.371	0	0	43.4386	0	198.863	594.659	328.808	9106.76	6670.46
URS0000632CF2	96	Homo sapiens small nucleolar RNA, C/D box 116-4 (SNORD116-4)	-37.7139	37.2241	1.31409	-3.98528	6.73993e-05	0.00996046	2.15553	7.39488	3.1638	1.90261	2.79984	2.26724	1.88949	2.78975	3.31627	2.71722	5.70008	5.27693	6	0	2	6	0	6	11	18	148	176	251.246	0	211.663	260.632	0	238.635	594.659	422.754	14338.3	7158.55
URS00006B5A79	102	Homo sapiens small nucleolar RNA, C/D box 116-10 (SNORD116-10)	-41.2356	8.18371	1.95563	-2.74378	0.00607371	0.0490958	-0.143462	5.22099	0.125513	0.867091	0.235745	-0.0984887	0.821307	1.4562	0.0533757	-0.110952	3.03589	3.04091	0	1	0	0	1	5	0	0	24	61	0	39.3639	0	0	73.7409	198.863	0	0	2325.13	2481.09
URS000075BDA0	104	Homo sapiens small nucleolar RNA, C/D box 116-10 (SNORD116-10)	-41.2356	8.18371	1.95563	-2.74378	0.00607371	0.0490958	-0.143462	5.22099	0.125513	0.867091	0.235745	-0.0984887	0.821307	1.4562	0.0533757	-0.110952	3.03589	3.04091	0	1	0	0	1	5	0	0	24	61	0	39.3639	0	0	73.7409	198.863	0	0	2325.13	2481.09
URS00006D8D58	92	Homo sapiens (human) snoRNA RF00108	-48.0158	8.22624	1.90593	-2.93055	0.00338359	0.0339526	-0.182061	5.23287	0.131799	0.153205	1.09191	-0.0922822	0.135499	0.871396	1.22925	-0.104742	3.04458	3.057	0	0	1	0	0	2	3	0	24	62	0	0	105.831	0	0	79.545	162.18	0	2325.13	2521.76
URS00006B8A86	140	Homo sapiens (human) snoRNA RF00432	-83.9627	5.81063	2.35152	-2.71811	0.00656564	0.0516379	-1.44826	4.78593	0.410085	-0.904978	-0.702227	-1.23501	-0.949522	-1.08864	-1.05655	-1.25157	2.33215	-0.138534	2	0	0	0	0	0	0	0	35	2	83.7486	0	0	0	0	0	0	0	3390.82	81.3471
URS000067E73A	92	Homo sapiens small nucleolar RNA, C/D box 116-11 (SNORD116-11)	-86.8051	7.70648	2.11501	-3.04477	0.00232857	0.0260621	-1.6952	5.22099	-0.31108	-0.289724	-0.181558	-0.550561	-0.307371	0.772567	-0.384854	-0.564931	2.61306	2.63259	0	0	0	0	0	3	0	0	24	61	0	0	0	0	0	119.318	0	0	2325.13	2481.09
URS0000759A7F	94	Homo sapiens small nucleolar RNA, C/D box 116-11 (SNORD116-11)	-86.8051	7.70648	2.11501	-3.04477	0.00232857	0.0260621	-1.6952	5.22099	-0.31108	-0.289724	-0.181558	-0.550561	-0.307371	0.772567	-0.384854	-0.564931	2.61306	2.63259	0	0	0	0	0	3	0	0	24	61	0	0	0	0	0	119.318	0	0	2325.13	2481.09
URS000063EF58	92	Homo sapiens small nucleolar RNA, C/D box 116-13 (SNORD116-13)	-90.3069	12.0203	1.91285	-3.39637	0.000682858	0.0154302	-0.794601	5.85288	0.0794418	0.102115	0.197444	-0.165608	0.0833693	0.837774	1.19982	-0.179755	3.05593	3.53619	0	0	0	0	0	2	3	0	25	125	0	0	0	0	0	79.545	162.18	0	2422.01	5084.19
URS000075B2D2	94	Homo sapiens small nucleolar RNA, C/D box 116-13 (SNORD116-13)	-90.3069	12.0203	1.91285	-3.39637	0.000682858	0.0154302	-0.794601	5.85288	0.0794418	0.102115	0.197444	-0.165608	0.0833693	0.837774	1.19982	-0.179755	3.05593	3.53619	0	0	0	0	0	2	3	0	25	125	0	0	0	0	0	79.545	162.18	0	2422.01	5084.19
URS00006F4D3F	93	Homo sapiens (human) snoRNA RF00108	-98.2159	8.66204	2.07257	-3.19308	0.00140766	0.0195566	-1.6952	5.39489	-0.261088	-0.239246	-0.13138	-0.506092	-0.257295	0.816467	-0.336534	-0.520813	2.71	2.83841	0	0	0	0	0	3	0	0	25	74	0	0	0	0	0	119.318	0	0	2422.01	3009.84
URS00008205D0	87	Homo sapiens (human) small nucleolar RNA SNORD116-9L1	-98.2159	8.66204	2.07257	-3.19308	0.00140766	0.0195566	-1.6952	5.39489	-0.261088	-0.239246	-0.13138	-0.506092	-0.257295	0.816467	-0.336534	-0.520813	2.71	2.83841	0	0	0	0	0	3	0	0	25	74	0	0	0	0	0	119.318	0	0	2422.01	3009.84
URS000022BCB9	83	Homo sapiens small nucleolar RNA, C/D box 116-29 (SNORD116-29)	-108.733	8.56234	2.12028	-3.19044	0.00142055	0.0195566	-2.44069	5.39489	-0.298693	-0.276888	-0.167673	-0.5447	-0.294905	-0.406063	-0.374162	0.473513	2.67934	2.811	0	0	0	0	0	0	0	6	25	74	0	0	0	0	0	0	0	140.918	2422.01	3009.84
URS000075A9AB	85	Homo sapiens small nucleolar RNA, C/D box 116-29 (SNORD116-29)	-108.733	8.56234	2.12028	-3.19044	0.00142055	0.0195566	-2.44069	5.39489	-0.298693	-0.276888	-0.167673	-0.5447	-0.294905	-0.406063	-0.374162	0.473513	2.67934	2.811	0	0	0	0	0	0	0	6	25	74	0	0	0	0	0	0	0	140.918	2422.01	3009.84
URS0000697F41	107	Homo sapiens (human) snoRNA RF00272	-137.751	4.93181	2.7875	-2.54921	0.0107969	0.0785472	#NAME?	4.62404	-1.25389	-1.20106	-1.00277	-1.58101	-1.24463	-1.38463	-1.34294	-1.60238	2.83345	-1.45187	0	0	0	0	0	0	0	0	32	0	0	0	0	0	0	0	0	0	3100.17	0
URS0000688767	144	Homo sapiens (human) snoRNA RF00394	-153.542	7.41842	2.13462	-3.40224	0.000668353	0.0154302	-3.28017	5.19694	-0.750643	-0.722817	-0.559693	-1.06805	-0.745745	-0.198455	-0.855115	-1.08803	3.27228	0.462754	0	0	0	0	0	1	0	0	46	4	0	0	0	0	0	39.7725	0	0	4456.5	162.694

## Sheet: DE_vtRNA
SeqID	Length	Description	Disease/Control.fc	Disease/Control.baseMean	Disease/Control.lfcSE	Disease/Control.stat	Disease/Control.raw.pval	Disease/Control.bh.pval	Disease.mean	Control.mean	LM1_Norm.	LM2_Norm.	LM3_Norm.	LM4_Norm.	LM5_Norm.	LM6_Norm.	LM7_Norm.	LM8_Norm.	HC1_Norm.	HC2_Norm.	LM1_Read_Count	LM2_Read_Count	LM3_Read_Count	LM4_Read_Count	LM5_Read_Count	LM6_Read_Count	LM7_Read_Count	LM8_Read_Count	HC1_Read_Count	HC2_Read_Count	LM1_RPM	LM2_RPM	LM3_RPM	LM4_RPM	LM5_RPM	LM6_RPM	LM7_RPM	LM8_RPM	HC1_RPM	HC2_RPM
URS00006C57F3	89	Homo sapiens Vault RNA	240.305	170.793	2.3538	3.35997	0.000779499	0.00243241	7.73804	#NAME?	4.96106	2.75631	5.30002	7.52525	8.37424	6.61324	7.98266	3.97919	2.60651	3.2186	1	0	159	497	49	8880	1516	174	0	0	18181.8	0	33636.6	166499	100204	110985	40212.2	10271.5	0	0
URS0000000A8C	88	Homo sapiens vault RNA 1-2 (VTRNA1-2)	217.992	155.13	2.35524	3.29823	0.000972964	0.00243241	7.59926	#NAME?	4.88992	2.62684	4.87422	7.45721	8.33132	6.51262	7.58654	3.67589	2.4687	3.10248	1	0	108	487	49	8469	1113	128	0	0	18181.8	0	22847.5	163149	100204	105848	29522.5	7556.08	0	0
URS0000664665	102	Homo sapiens Vault RNA	29.7795	20.8202	2.77545	1.76413	NA	NA	4.70184	#NAME?	2.34838	0.742769	3.38471	1.60204	1.85153	3.54633	6.57176	1.97217	0.411973	1.88614	0	0	59	3	0	1062	537	66	0	0	0	0	12481.5	1005.03	0	13273.2	14244	3896.1	0	0
URS0000196DBB	39	Homo sapiens (human) vault-associated RNA 1-40	27.1971	18.9179	2.75337	1.73075	NA	NA	4.56361	#NAME?	2.29355	0.673672	3.31367	1.54085	1.79228	3.49755	6.18012	1.70667	0.299044	1.8272	0	0	57	3	0	1048	482	51	0	0	0	0	12058.4	1005.03	0	13098.2	12785.1	3010.63	0	0
URS00005E34D9	33	Homo sapiens (human) pre-small vault-associated RNA b	21.3893	14.6139	2.66902	1.65559	NA	NA	4.1912	#NAME?	2.20925	0.540494	3.27943	1.42931	1.69286	3.21221	5.62376	1.44348	0.0484865	1.72882	0	0	57	3	0	822	360	42	0	0	0	0	12058.4	1005.03	0	10273.6	9549.07	2479.34	0	0
URS0000463ECA	23	Homo sapiens (human) small vault-associated RNA b	2.73177	1.11534	1.79697	0.806825	NA	NA	0.479418	#NAME?	1.82929	-0.499593	0.535524	-2.36546	1.10863	2.86821	0.647933	-1.9199	-1.53262	1.15882	0	0	6	0	0	493	5	5	0	0	0	0	1269.3	0	0	6161.65	132.626	295.159	0	0
URS00006EBF05	99	Homo sapiens Vault RNA	2.64622	741.076	1.38437	1.01413	NA	NA	9.72362	8.33754	8.21348	7.08555	8.297	8.38304	10.7598	7.96697	11.2101	7.30145	5.65802	9.14021	11	34	1268	511	158	14942	9799	2860	25	42	200000	183784	268246	171189	323108	186749	259920	168831	74184	274510
URS00005CCF67	98	Homo sapiens vault RNA 1-1 (VTRNA1-1)	2.58554	725.741	1.39278	0.983977	NA	NA	9.69053	8.33754	8.21139	7.08895	8.23307	8.37071	10.7492	7.93352	11.1451	7.29148	5.67076	9.13464	11	34	1206	507	158	14549	9399	2831	25	42	200000	183784	255130	169849	323108	181837	249310	167119	74184	274510
URS00006B799B	89	Homo sapiens Vault RNA	2.34349	329.464	2.24481	0.547333	NA	NA	8.53797	7.32682	7.33548	3.18691	5.40766	6.79074	7.85374	5.67909	10.0264	6.0436	3.03037	7.80556	8	0	128	193	24	2632	6779	1262	0	22	145455	0	27078.5	64656.6	49079.8	32895.5	179814	74498.2	0	143791
URS000058CD99	88	Homo sapiens vault RNA 1-3 (VTRNA1-3)	2.236	315.878	2.25717	0.514326	NA	NA	8.4705	7.32682	7.30932	3.20852	5.00244	6.74996	7.82686	5.52332	9.92295	5.99624	3.07077	7.77876	8	0	83	190	24	2281	6417	1230	0	22	145455	0	17558.7	63651.6	49079.8	28508.6	170212	72609.2	0	143791

## Sheet: DE_novel_miRNA
Mature_ID	Chr	Start	End	Strand	Length	Disease/Control.fc	Disease/Control.baseMean	Disease/Control.lfcSE	Disease/Control.stat	Disease/Control.raw.pval	Disease/Control.bh.pval	Disease.mean	Control.mean	LM1_Norm.	LM2_Norm.	LM3_Norm.	LM4_Norm.	LM5_Norm.	LM6_Norm.	LM7_Norm.	LM8_Norm.	HC1_Norm.	HC2_Norm.	LM1_Read_Count	LM2_Read_Count	LM3_Read_Count	LM4_Read_Count	LM5_Read_Count	LM6_Read_Count	LM7_Read_Count	LM8_Read_Count	HC1_Read_Count	HC2_Read_Count
Mature_855	chr9	89037927	89037947	-	21	5.537e+08	12328.1	3.86619	7.51245	5.80307e-14	1.41175e-12	13.9116	#NAME?	10.5283	10.2282	10.2115	10.2118	10.3393	12.9533	13.0961	11.9692	10.2116	10.2117	1694	99	0	0	339	13468	6548	5164	0	0
Mature_973	chr11	31209582	31209600	-	19	3.80287e+07	777.542	3.88456	6.48222	9.03809e-11	7.00452e-10	9.92471	#NAME?	7.20715	7.20713	7.39515	7.20793	7.20722	9.9475	9.53855	8.87152	7.20722	7.20764	0	0	463	0	0	1190	240	532	0	0
Mature_1160	chr13	80870992	80871011	+	20	9.27362e+06	318.03	3.88468	5.95794	2.55436e-09	1.86318e-08	8.63495	#NAME?	7.81415	6.10901	6.10892	7.53208	7.75887	8.8559	6.11537	6.11012	6.10923	6.11028	1456	0	0	103	776	528	0	0	0	0
Mature_654	chr7	22469255	22469272	-	18	6.73051e+06	129.527	3.88498	5.83846	5.26868e-09	3.62953e-08	7.33903	#NAME?	3.64731	3.64669	3.64586	3.66596	3.96058	5.79328	6.65365	6.13125	3.64893	3.65927	0	0	0	0	10	48	82	176	0	0
Mature_589	chr6	43762537	43762555	-	19	2.88137e+06	105.495	3.88509	5.52325	NA	NA	7.04296	#NAME?	3.04017	3.03928	3.69788	3.06668	3.6303	6.12874	3.11897	5.9269	3.04252	3.05728	0	0	97	0	16	157	0	243	0	0
Mature_335	chr3	73160239	73160259	+	21	3395.22	534.885	3.31832	3.53471	0.000408229	0.00266423	9.38501	#NAME?	7.10634	6.30866	6.27708	6.28097	7.16217	8.88421	8.76352	9.087	6.27766	6.27965	370	11	0	0	235	409	134	1238	0	0
Mature_803	chr8	128353064	128353084	+	21	564.366	89.2881	3.71286	2.46184	0.0138225	0.0745213	6.80232	#NAME?	3.83667	3.14622	3.37556	3.17327	3.14943	4.71351	6.20523	5.64979	3.14941	3.16397	36	0	25	0	0	14	62	126	0	0
Mature_49	chr1	46467152	46467171	-	20	550.606	87.0382	3.69057	2.46706	0.0136227	0.0745213	6.76551	#NAME?	3.1998	3.62171	3.4053	3.22501	3.20204	5.95604	5.94067	5.08367	3.20202	3.21603	0	26	23	0	0	105	40	47	0	0
Mature_1580	chr20	35124957	35124978	-	22	466.643	73.6943	3.88536	2.28194	0.0224926	0.0859845	6.52541	#NAME?	4.14375	3.15063	3.14939	3.17866	3.15395	5.32636	5.79149	5.85712	3.15393	3.16902	63	0	0	0	0	32	29	173	0	0
Mature_652	chr7	20338966	20338984	+	19	225.18	35.3186	3.2794	2.38304	0.0171705	0.0749805	5.46429	#NAME?	4.87805	4.00925	3.74386	2.58977	3.98874	2.59881	2.67086	5.38531	2.55	2.57448	253	110	157	0	44	0	0	112	0	0
Mature_997	chr11	65688956	65688975	+	20	170.707	27.2789	3.88687	1.9078	0.056417	0.0973211	5.09164	#NAME?	3.44394	1.5148	1.51107	1.59104	2.35815	3.80323	4.5683	1.56053	1.52458	1.5664	88	0	0	0	9	13	20	0	0	0
Mature_557	chr6	3938439	3938460	+	22	139.964	22.0692	3.88739	1.83385	0.0666755	0.0973211	4.78589	#NAME?	1.63888	1.63612	2.76669	4.35042	1.64614	4.18314	1.91277	4.29556	1.64608	1.6889	0	0	76	26	0	16	0	39	0	0
Mature_1125	chr12	121584121	121584138	-	18	88.7428	14.0138	3.83071	1.68939	0.0911448	0.124997	4.1307	#NAME?	2.93057	1.24128	1.23575	4.14506	1.25573	4.19293	1.7316	3.54519	1.25565	1.31567	39	0	0	16	0	14	0	14	0	0
Mature_1346	chr16	70112559	70112580	-	22	74.5356	11.6351	3.68839	1.68633	0.0917315	0.124997	3.86234	#NAME?	2.86785	3.02535	1.40872	0.869101	0.763214	0.890987	1.32314	3.55027	0.763116	0.831517	62	108	18	0	0	0	0	38	0	0
Mature_1350	chr16	74407982	74408003	+	22	74.5356	11.6351	3.68839	1.68633	0.0917315	0.124997	3.86234	#NAME?	2.86785	3.02535	1.40872	0.869101	0.763214	0.890987	1.32314	3.55027	0.763116	0.831517	62	108	18	0	0	0	0	38	0	0
Mature_1702	chrX	71596903	71596923	-	21	28.6206	117213	2.99695	1.61464	0.10639	0.138867	17.1482	12.3092	15.0938	14.3196	14.3741	15.3859	14.3196	16.8982	17.0625	17.3132	14.4057	14.6634	80600	0	10155	13829	0	78656	36472	243140	3193	4036
Mature_1597	chr20	46969319	46969339	+	21	18.1571	273.183	2.43926	1.71465	0.0864101	0.123159	8.39575	4.22594	6.42195	5.80735	6.5719	7.17595	6.28959	7.91426	7.28289	8.97226	5.80798	6.30538	159	0	647	61	65	131	23	887	0	18
Mature_463	chr5	30930902	30930919	-	18	15.0439	354.941	3.32858	1.17501	0.239991	0.303662	8.76966	4.85368	6.44667	6.37185	7.29523	6.37363	6.37205	8.52023	8.11389	8.95097	6.76659	6.37299	30	0	1667	0	0	253	59	970	105	0
Mature_1671	chrX	21688947	21688966	-	20	9.8046	27.4144	3.66429	0.898798	NA	NA	5.06359	1.7244	1.05808	1.05467	1.04994	1.14671	1.06701	4.2534	3.80267	1.11081	2.18229	1.11781	0	0	0	0	0	46	10	0	12	0
Mature_194	chr2	23508783	23508801	-	19	6.10555	32.8578	3.58447	0.728174	0.466507	0.578469	5.30337	2.663	2.30369	2.30185	2.29932	2.35657	2.94879	4.95427	5.21891	4.77467	3.45128	2.33824	0	0	0	0	9	25	15	40	23	0
Mature_78	chr1	115079386	115079404	+	19	5.45593	66.2578	3.6208	0.676045	0.499012	0.606642	6.30713	3.86337	4.96661	3.56597	3.56484	3.59179	3.569	6.65177	5.97191	6.06087	3.56898	4.72769	131	0	0	0	0	78	15	85	0	14
Mature_1274	chr15	72501006	72501024	-	19	5.45593	66.2578	3.6208	0.676045	0.499012	0.606642	6.30713	3.86337	4.96661	3.56597	3.56484	3.59179	3.569	6.65177	5.97191	6.06087	3.56898	4.72769	131	0	0	0	0	78	15	85	0	14
Mature_992	chr11	62432946	62432964	+	19	4.3312	240.558	3.60986	0.585831	NA	NA	8.15133	6.03425	2.68334	2.6817	2.67947	2.73155	2.68768	11.0416	2.82417	2.71062	6.12107	2.71455	0	0	0	0	0	609	0	0	238	0
Mature_44	chr1	38325304	38325321	+	18	3.7694	80.058	3.0785	0.621839	0.534048	0.630685	6.55205	4.64097	5.06576	4.05084	4.73747	6.53861	4.053	4.07341	6.26517	6.8772	4.05299	5.345	102	0	162	71	0	0	17	172	0	24
Mature_296	chr2	235344683	235344700	-	18	3.72619	164.888	3.61077	0.525568	NA	NA	7.59371	5.69402	3.79223	3.79169	3.79096	6.48849	3.79366	3.81219	3.84295	6.88478	5.4765	3.80272	0	0	0	181	0	0	0	532	188	0
Mature_1520	chr19	28862699	28862718	+	20	3.59585	901.809	2.37345	0.777912	0.436621	0.546878	10.0417	8.19487	8.06028	8.06025	8.77952	9.76703	8.38236	10.1471	9.77527	10.3022	8.77238	8.719	0	0	2930	467	198	619	153	1505	562	133
Mature_206	chr2	47178616	47178636	+	21	3.38263	67.2783	2.82538	0.622269	0.533765	0.630685	6.29128	4.53097	5.65573	4.32362	4.32323	4.33275	5.39919	6.65031	6.38467	5.18108	4.61619	5.21743	232	0	0	0	91	74	20	19	16	18
Mature_1632	chr22	19886889	19886907	-	19	3.07176	1655.36	2.34736	0.689738	NA	NA	10.902	9.28242	9.32674	8.22042	8.44473	9.42636	8.72898	9.24404	11.0844	9.32604	8.21525	9.66168	2362	7	759	282	404	174	1252	403	0	599
Mature_748	chr8	6333147	6333164	-	18	2.77122	17.2604	3.63808	0.404203	0.686064	0.780476	4.31139	2.78329	0.903568	0.899456	1.92164	1.00803	0.91428	3.15645	3.94275	0.966191	2.64177	0.974401	0	0	42	0	0	8	13	0	25	0
Mature_320	chr3	39837314	39837332	+	19	2.59068	118.768	2.77782	0.494392	0.621029	0.726487	7.08164	5.70133	6.43425	5.09362	5.21562	5.09884	6.43585	7.07358	7.48984	5.09657	6.00501	5.70233	405	0	55	0	232	79	55	0	121	18
Mature_506	chr5	112313263	112313281	+	19	2.45895	59.4123	3.10699	0.417783	NA	NA	6.07599	4.76633	4.73162	3.63741	3.0405	3.07301	4.53281	3.0794	5.98587	3.05987	3.56442	4.66873	165	35	0	0	71	0	46	0	12	23
Mature_1384	chr17	7858882	7858902	-	21	2.41844	43.6562	3.61757	0.352191	0.724695	0.815145	5.62865	4.34889	2.7132	3.2103	2.71006	4.41969	2.71671	5.24043	2.82548	5.51829	4.43093	2.73837	0	21	0	13	0	33	0	123	74	0
Mature_502	chr5	93665439	93665459	-	21	2.37894	543.55	2.98827	0.418409	0.675648	0.775744	9.26414	8.0127	8.68953	7.27005	7.24155	8.2284	7.24173	9.29	9.66932	7.24225	8.02405	8.11239	2100	26	0	109	0	386	258	0	432	134
Mature_650	chr7	17785886	17785905	-	20	2.37233	3382.49	3.6068	0.345543	0.729686	0.815145	11.9012	10.655	11.4587	9.86525	9.86524	11.3849	10.9787	11.7701	12.3531	9.86541	9.86528	11.2232	14061	0	0	1298	4060	1762	1390	0	0	1551
Mature_1059	chr12	11516168	11516187	-	20	-2.15375	36.264	3.6126	-0.306386	NA	NA	4.88148	5.98675	0.98625	0.983267	0.97914	4.31469	0.994059	1.07894	1.34313	1.03261	0.993997	3.9167	0	0	0	76	0	0	0	0	0	61
Mature_1044	chr11	132616448	132616465	-	18	-2.79593	12.6864	3.23294	-0.458817	0.646366	0.74906	3.21222	4.72033	3.62865	1.70205	3.73794	3.681	1.71188	1.79494	2.00851	1.74837	3.19246	4.08425	73	0	245	8	0	0	0	0	24	19
Mature_575	chr6	33834332	33834350	-	19	-3.23862	2.37237	3.6695	-0.462019	0.644068	NA	0.603866	2.53175	-1.09355	-1.10907	-1.13173	-0.442093	1.55747	-0.342353	0.164027	-0.720527	1.53684	-0.657452	0	0	0	0	22	0	0	0	21	0
Mature_1421	chr17	55547018	55547035	+	18	-3.39205	175.155	3.60787	-0.488421	NA	NA	6.88709	8.6522	6.31892	3.03678	3.03579	3.05919	3.03943	3.06383	3.10263	3.04969	3.03941	6.21917	2998	0	0	0	0	0	0	0	0	387
Mature_688	chr7	72442437	72442458	-	22	-3.42389	0.811512	3.7193	-0.477411	0.633069	NA	-1.34077	1.30936	0.504495	-1.60487	-1.63646	-0.726757	-1.53352	-0.629347	-0.134799	-0.998686	0.901298	-0.937084	10	0	0	0	0	0	0	0	9	0
Mature_695	chr7	75022439	75022460	+	22	-3.42389	0.811512	3.7193	-0.477411	0.633069	NA	-1.34077	1.30936	0.504495	-1.60487	-1.63646	-0.726757	-1.53352	-0.629347	-0.134799	-0.998686	0.901298	-0.937084	10	0	0	0	0	0	0	0	9	0
Mature_6	chr1	7730906	7730924	-	19	-3.51045	0.676422	3.72893	-0.485838	0.627082	NA	-1.76224	1.13944	-1.65615	-1.67773	0.223053	-0.781513	-1.60522	-0.684789	-0.193723	-1.05153	0.759314	-0.990359	0	0	22	0	0	0	0	0	8	0
Mature_1005	chr11	71724805	71724823	-	19	-3.83826	6.35276	3.63674	-0.533569	NA	NA	1.98116	3.99742	2.27946	-0.429531	-0.442451	-0.107602	-0.397648	-0.00707824	0.503279	-0.282144	2.28551	-0.253915	100	0	0	0	0	0	0	0	58	0
Mature_67	chr1	109029887	109029908	-	22	-4.43048	10.1297	3.62719	-0.592046	NA	NA	2.56452	4.75415	0.430599	2.96424	0.417136	0.571241	2.27595	0.616994	1.09078	0.512595	3.16238	0.522913	0	157	0	0	21	0	0	0	98	0
Mature_897	chr10	14761648	14761667	+	20	-4.87641	9.80917	3.62855	-0.629953	0.528725	0.630685	2.46052	4.75645	2.46766	0.339314	0.330937	2.79688	0.360703	0.546269	1.04254	0.431904	0.360582	3.11416	51	0	0	9	0	0	0	0	0	26
Mature_1122	chr12	120648981	120648998	-	18	-5.35341	3.00831	3.6585	-0.661599	NA	NA	0.50723	3.22594	1.40318	-1.08683	-1.10782	-0.471522	-1.03732	-0.371519	0.136196	-0.75069	-1.03758	1.62464	36	0	0	0	0	0	0	0	0	9
Mature_1700	chrX	68370391	68370409	-	19	-5.97626	4.24999	3.64759	-0.707109	NA	NA	0.951464	3.75645	-0.820605	1.66415	-0.849814	-0.338022	-0.791088	-0.237731	0.271446	-0.617995	-0.791313	1.95682	0	68	0	0	0	0	0	0	0	13
Mature_588	chr6	43742574	43742591	-	18	-6.6163	4.94423	3.47644	-0.784142	0.432957	NA	1.14043	3.99125	1.30902	0.132905	0.121407	0.419106	0.161955	0.519495	1.02917	2.60465	2.35198	2.92077	9	0	0	0	0	0	0	8	20	10
Mature_1330	chr16	51813315	51813333	+	19	-6.7799	1.56715	3.67818	-0.750715	0.452824	NA	-0.962255	2.53175	0.760644	-1.36463	-1.39173	-0.588647	-1.30226	-0.489541	0.0136231	-0.865314	1.44186	-0.802639	13	0	0	0	0	0	0	0	21	0
Mature_637	chr6	159229721	159229739	+	19	-6.83769	5.01763	3.64361	-0.761198	NA	NA	1.09863	4.04633	-0.634478	-0.645036	-0.660166	-0.228205	1.82462	-0.127807	0.381915	-0.462895	2.19544	-0.434654	0	0	0	0	31	0	0	0	60	0
Mature_1378	chr17	5308385	5308403	-	19	-6.87552	4.78299	3.64567	-0.762952	0.445492	NA	1.05678	3.9629	-0.824715	-0.836608	-0.853764	-0.348192	-0.795365	-0.247822	0.261752	1.68369	-0.795589	2.04321	0	0	0	0	0	0	0	9	0	15
Mature_1347	chr16	70141670	70141688	-	19	-7.08788	0.942546	3.69728	-0.764171	0.444765	NA	-2.22167	1.94679	-1.60097	-1.62272	0.00710113	-0.733644	-1.5496	-0.635751	-0.138748	-1.00692	1.32561	-0.945014	0	0	16	0	0	0	0	0	14	0
Mature_1380	chr17	5948207	5948224	-	18	-7.4147	14.8817	3.62317	-0.797752	NA	NA	2.67513	5.6106	0.74057	3.14379	0.729835	0.85239	2.58915	0.874976	1.27064	0.808092	0.752143	3.69189	0	159	0	0	27	0	0	0	0	47
Mature_1105	chr12	95298150	95298170	+	21	-7.92358	2.96908	3.65861	-0.816198	0.414387	NA	0.0377449	3.42484	1.28558	-1.00493	-1.02493	-0.416357	-0.957463	-0.316367	0.191281	-0.695489	1.75222	-0.632256	26	0	0	0	0	0	0	0	39	0
Mature_1269	chr15	67279297	67279314	-	18	-8.72318	1.49589	3.67836	-0.849525	0.395589	NA	-1.49277	2.59887	0.396481	-1.4432	-1.47075	-0.657467	-1.38018	-0.558449	-0.0557326	-0.933887	1.29127	-0.871268	9	0	0	0	0	0	0	0	22	0
Mature_605	chr6	80967571	80967590	-	20	-9.01542	17.5424	3.622	-0.875868	NA	NA	2.72119	5.93865	2.24791	3.25123	0.790058	0.906196	0.811128	0.92498	1.29078	0.86399	0.811042	3.88084	28	193	0	0	0	0	0	0	0	59
Mature_1267	chr15	61304920	61304937	-	18	-9.30044	0.44059	3.74202	-0.859775	0.389913	NA	#NAME?	1.13944	-2.25095	-2.27865	-2.32141	-1.21013	-2.09029	-1.11554	-0.635352	-1.47416	0.49599	-1.41435	0	0	0	0	0	0	0	0	8	0
Mature_1512	chr19	16339291	16339310	+	20	-9.30044	0.44059	3.74202	-0.859775	0.389913	NA	#NAME?	1.13944	-2.25095	-2.27865	-2.32141	-1.21013	-2.09029	-1.11554	-0.635352	-1.47416	0.49599	-1.41435	0	0	0	0	0	0	0	0	8	0
Mature_1561	chr20	2871294	2871317	+	24	-9.96528	2.50103	3.64729	-0.909417	0.36313	NA	-0.626006	3.30936	0.866259	-0.898021	0.187227	-0.314925	-0.85126	-0.215121	0.291583	-0.593537	1.85062	-0.530422	12	0	13	0	0	0	0	0	36	0
Mature_590	chr6	44102934	44102951	+	18	-10.4298	0.495663	3.7336	-0.905998	0.364937	NA	#NAME?	1.30936	-2.22895	-2.25693	-2.30014	-1.18767	-2.07408	-1.09241	-0.608806	-1.45358	0.62569	-1.39334	0	0	0	0	0	0	0	0	9	0
Mature_923	chr10	80620589	80620607	-	19	-10.4298	0.495663	3.7336	-0.905998	0.364937	NA	#NAME?	1.30936	-2.22895	-2.25693	-2.30014	-1.18767	-2.07408	-1.09241	-0.608806	-1.45358	0.62569	-1.39334	0	0	0	0	0	0	0	0	9	0
Mature_1371	chr17	1866453	1866470	+	18	-10.4298	0.495663	3.7336	-0.905998	0.364937	NA	#NAME?	1.30936	-2.22895	-2.25693	-2.30014	-1.18767	-2.07408	-1.09241	-0.608806	-1.45358	0.62569	-1.39334	0	0	0	0	0	0	0	0	9	0
Mature_1385	chr17	9820423	9820440	-	18	-10.4298	0.495663	3.7336	-0.905998	0.364937	NA	#NAME?	1.30936	-2.22895	-2.25693	-2.30014	-1.18767	-2.07408	-1.09241	-0.608806	-1.45358	0.62569	-1.39334	0	0	0	0	0	0	0	0	9	0
Mature_1645	chr22	31979884	31979903	+	20	-10.9309	2.83311	3.6609	-0.942486	0.345944	NA	-0.551037	3.51544	-1.18968	0.898692	-1.22759	-0.54933	-1.15245	-0.449388	0.0580184	-0.828328	-1.15273	1.64933	0	24	0	0	0	0	0	0	0	11
Mature_928	chr10	88887296	88887314	-	19	-11.5586	0.550737	3.72679	-0.947437	0.343416	NA	#NAME?	1.46136	-2.20936	-2.23749	-2.28093	-1.16912	-2.0606	-1.07332	-0.586947	-1.43655	0.730416	-1.37597	0	0	0	0	0	0	0	0	10	0
Mature_1386	chr17	12269564	12269581	+	18	-11.5586	0.550737	3.72679	-0.947437	0.343416	NA	#NAME?	1.46136	-2.20936	-2.23749	-2.28093	-1.16912	-2.0606	-1.07332	-0.586947	-1.43655	0.730416	-1.37597	0	0	0	0	0	0	0	0	10	0
Mature_273	chr2	170781054	170781075	+	22	-12.6871	0.605811	3.72117	-0.984985	0.324632	NA	#NAME?	1.59887	-2.2149	-2.24214	-2.28423	-1.19163	-2.08731	-1.09538	-0.606725	-1.46032	0.515778	-1.39945	0	0	0	0	0	0	0	0	11	0
Mature_306	chr3	10677203	10677221	-	19	-12.6871	0.605811	3.72117	-0.984985	0.324632	NA	#NAME?	1.59887	-2.2149	-2.24214	-2.28423	-1.19163	-2.08731	-1.09538	-0.606725	-1.46032	0.515778	-1.39945	0	0	0	0	0	0	0	0	11	0
Mature_368	chr3	149115024	149115041	+	18	-12.6871	0.605811	3.72117	-0.984985	0.324632	NA	#NAME?	1.59887	-2.2149	-2.24214	-2.28423	-1.19163	-2.08731	-1.09538	-0.606725	-1.46032	0.515778	-1.39945	0	0	0	0	0	0	0	0	11	0
Mature_631	chr6	142484438	142484455	+	18	-12.6871	0.605811	3.72117	-0.984985	0.324632	NA	#NAME?	1.59887	-2.2149	-2.24214	-2.28423	-1.19163	-2.08731	-1.09538	-0.606725	-1.46032	0.515778	-1.39945	0	0	0	0	0	0	0	0	11	0
Mature_1002	chr11	68480035	68480052	-	18	-12.6871	0.605811	3.72117	-0.984985	0.324632	NA	#NAME?	1.59887	-2.2149	-2.24214	-2.28423	-1.19163	-2.08731	-1.09538	-0.606725	-1.46032	0.515778	-1.39945	0	0	0	0	0	0	0	0	11	0
Mature_1061	chr12	17871611	17871628	-	18	-12.6871	0.605811	3.72117	-0.984985	0.324632	NA	#NAME?	1.59887	-2.2149	-2.24214	-2.28423	-1.19163	-2.08731	-1.09538	-0.606725	-1.46032	0.515778	-1.39945	0	0	0	0	0	0	0	0	11	0
Mature_1215	chr14	77413882	77413899	-	18	-12.6871	0.605811	3.72117	-0.984985	0.324632	NA	#NAME?	1.59887	-2.2149	-2.24214	-2.28423	-1.19163	-2.08731	-1.09538	-0.606725	-1.46032	0.515778	-1.39945	0	0	0	0	0	0	0	0	11	0
Mature_1252	chr15	43816434	43816451	+	18	-12.6871	0.605811	3.72117	-0.984985	0.324632	NA	#NAME?	1.59887	-2.2149	-2.24214	-2.28423	-1.19163	-2.08731	-1.09538	-0.606725	-1.46032	0.515778	-1.39945	0	0	0	0	0	0	0	0	11	0
Mature_1432	chr17	66062961	66062979	-	19	-12.6871	0.605811	3.72117	-0.984985	0.324632	NA	#NAME?	1.59887	-2.2149	-2.24214	-2.28423	-1.19163	-2.08731	-1.09538	-0.606725	-1.46032	0.515778	-1.39945	0	0	0	0	0	0	0	0	11	0
Mature_1363	chr16	86522690	86522709	+	20	-12.8734	1.88804	3.67115	-1.00413	0.315314	NA	-1.76224	3.04633	-1.35431	-1.3715	0.251365	-0.639543	-1.3131	-0.54012	-0.0353507	-0.917091	1.38177	-0.854217	0	0	22	0	0	0	0	0	30	0
Mature_1443	chr17	79198378	79198398	-	21	-12.946	139.182	3.60914	-1.02364	NA	NA	5.36148	9.05382	2.83239	2.83076	2.82854	8.36486	2.8367	2.8905	2.97328	2.85952	9.76083	2.86343	0	0	0	106	0	0	0	0	1930	0
Mature_1445	chr17	79780760	79780779	-	20	-13.5377	3.1489	3.65926	-1.02723	0.304311	NA	-0.662695	3.7244	0.918709	-1.04439	-1.0646	-0.452789	-0.996578	-0.352742	0.155196	-0.73208	1.8395	-0.66881	16	0	0	0	0	0	0	0	48	0
Mature_346	chr3	112675926	112675943	-	18	-13.8153	0.660884	3.71645	-1.01931	0.308058	NA	#NAME?	1.7244	-2.20191	-2.2284	-2.26929	-1.19583	-2.09503	-1.09921	-0.608629	-1.46558	0.422988	-1.40447	0	0	0	0	0	0	0	0	12	0
Mature_696	chr7	80886322	80886339	+	18	-13.8153	0.660884	3.71645	-1.01931	0.308058	NA	#NAME?	1.7244	-2.20191	-2.2284	-2.26929	-1.19583	-2.09503	-1.09921	-0.608629	-1.46558	0.422988	-1.40447	0	0	0	0	0	0	0	0	12	0
Mature_1027	chr11	111875155	111875173	+	19	-13.8153	0.660884	3.71645	-1.01931	0.308058	NA	#NAME?	1.7244	-2.20191	-2.2284	-2.26929	-1.19583	-2.09503	-1.09921	-0.608629	-1.46558	0.422988	-1.40447	0	0	0	0	0	0	0	0	12	0
Mature_639	chr6	166967972	166967989	-	18	-14.9433	0.715958	3.71243	-1.05091	0.2933	NA	#NAME?	1.83988	-2.18311	-2.20914	-2.24931	-1.18906	-2.09126	-1.09211	-0.599893	-1.45971	0.421443	-1.39839	0	0	0	0	0	0	0	0	13	0
Mature_721	chr7	107268900	107268921	+	22	-14.9433	0.715958	3.71243	-1.05091	0.2933	NA	#NAME?	1.83988	-2.18311	-2.20914	-2.24931	-1.18906	-2.09126	-1.09211	-0.599893	-1.45971	0.421443	-1.39839	0	0	0	0	0	0	0	0	13	0
Mature_1077	chr12	49350681	49350698	+	18	-14.9433	0.715958	3.71243	-1.05091	0.2933	NA	#NAME?	1.83988	-2.18311	-2.20914	-2.24931	-1.18906	-2.09126	-1.09211	-0.599893	-1.45971	0.421443	-1.39839	0	0	0	0	0	0	0	0	13	0
Mature_416	chr4	62703755	62703773	+	19	-15.1436	33.2018	3.61776	-1.08372	NA	NA	3.08667	7.0447	0.960598	0.956527	3.55214	1.06383	0.971204	1.08754	1.35618	1.02255	0.97112	4.89036	0	0	634	0	0	0	0	0	0	127
Mature_1161	chr13	81326329	81326346	-	18	-16.0712	0.771032	3.70896	-1.08019	0.280056	NA	#NAME?	1.94679	-2.16284	-2.1885	-2.22804	-1.17958	-2.08185	-1.08235	-0.588725	-1.451	0.441019	-1.38952	0	0	0	0	0	0	0	0	14	0
Mature_1708	chrX	89345836	89345853	+	18	-16.0712	0.771032	3.70896	-1.08019	0.280056	NA	#NAME?	1.94679	-2.16284	-2.1885	-2.22804	-1.17958	-2.08185	-1.08235	-0.588725	-1.451	0.441019	-1.38952	0	0	0	0	0	0	0	0	14	0
Mature_659	chr7	27856622	27856644	+	23	-17.1988	0.826105	3.70595	-1.10747	0.268089	NA	#NAME?	2.04633	-2.14119	-2.16651	-2.2055	-1.16788	-2.06259	-1.07041	-0.575549	-1.43998	0.47239	-1.37834	0	0	0	0	0	0	0	0	15	0
Mature_1585	chr20	39033842	39033862	-	21	-17.1988	0.826105	3.70595	-1.10747	0.268089	NA	#NAME?	2.04633	-2.14119	-2.16651	-2.2055	-1.16788	-2.06259	-1.07041	-0.575549	-1.43998	0.47239	-1.37834	0	0	0	0	0	0	0	0	15	0
Mature_1726	chrX	135382361	135382378	+	18	-17.1988	0.826105	3.70595	-1.10747	0.268089	NA	#NAME?	2.04633	-2.14119	-2.16651	-2.2055	-1.16788	-2.06259	-1.07041	-0.575549	-1.43998	0.47239	-1.37834	0	0	0	0	0	0	0	0	15	0
Mature_1004	chr11	71709067	71709084	-	18	-18.3264	0.881179	3.7033	-1.133	0.257213	NA	#NAME?	2.13944	-2.12005	-2.14507	-2.18354	-1.15612	-2.0438	-1.05843	-0.562492	-1.42881	0.507996	-1.36704	0	0	0	0	0	0	0	0	16	0
Mature_1055	chr12	4482383	4482400	-	18	-18.3264	0.881179	3.7033	-1.133	0.257213	NA	#NAME?	2.13944	-2.12005	-2.14507	-2.18354	-1.15612	-2.0438	-1.05843	-0.562492	-1.42881	0.507996	-1.36704	0	0	0	0	0	0	0	0	16	0
Mature_454	chr4	170192588	170192605	-	18	-19.4539	0.936253	3.70095	-1.157	0.247274	NA	#NAME?	2.2269	-2.09954	-2.12427	-2.16226	-1.1445	-2.02558	-1.04663	-0.549727	-1.41772	0.545837	-1.35583	0	0	0	0	0	0	0	0	17	0
Mature_793	chr8	74020973	74020991	-	19	-19.4539	0.936253	3.70095	-1.157	0.247274	NA	#NAME?	2.2269	-2.09954	-2.12427	-2.16226	-1.1445	-2.02558	-1.04663	-0.549727	-1.41772	0.545837	-1.35583	0	0	0	0	0	0	0	0	17	0
Mature_825	chr9	16417113	16417130	-	18	-19.4539	0.936253	3.70095	-1.157	0.247274	NA	#NAME?	2.2269	-2.09954	-2.12427	-2.16226	-1.1445	-2.02558	-1.04663	-0.549727	-1.41772	0.545837	-1.35583	0	0	0	0	0	0	0	0	17	0
Mature_983	chr11	45921885	45921905	+	21	-19.4539	0.936253	3.70095	-1.157	0.247274	NA	#NAME?	2.2269	-2.09954	-2.12427	-2.16226	-1.1445	-2.02558	-1.04663	-0.549727	-1.41772	0.545837	-1.35583	0	0	0	0	0	0	0	0	17	0
Mature_1412	chr17	44321138	44321158	+	21	-19.4539	0.936253	3.70095	-1.157	0.247274	NA	#NAME?	2.2269	-2.09954	-2.12427	-2.16226	-1.1445	-2.02558	-1.04663	-0.549727	-1.41772	0.545837	-1.35583	0	0	0	0	0	0	0	0	17	0
Mature_1740	chrY	22715627	22715644	+	18	-19.4539	0.936253	3.70095	-1.157	0.247274	NA	#NAME?	2.2269	-2.09954	-2.12427	-2.16226	-1.1445	-2.02558	-1.04663	-0.549727	-1.41772	0.545837	-1.35583	0	0	0	0	0	0	0	0	17	0
Mature_8	chr1	11233920	11233937	-	18	-20.5813	0.991327	3.69886	-1.17962	0.23815	NA	#NAME?	2.30936	-2.0797	-2.10416	-2.14169	-1.13313	-2.00798	-1.03509	-0.537333	-1.40682	0.584735	-1.34482	0	0	0	0	0	0	0	0	18	0
Mature_1279	chr15	84324595	84324612	+	18	-20.5813	0.991327	3.69886	-1.17962	0.23815	NA	#NAME?	2.30936	-2.0797	-2.10416	-2.14169	-1.13313	-2.00798	-1.03509	-0.537333	-1.40682	0.584735	-1.34482	0	0	0	0	0	0	0	0	18	0
Mature_1608	chr20	59327865	59327882	-	18	-21.7086	1.0464	3.69698	-1.20103	0.229739	NA	#NAME?	2.38736	-2.06053	-2.08473	-2.12182	-1.12206	-1.99099	-1.02386	-0.525341	-1.39617	0.623975	-1.33407	0	0	0	0	0	0	0	0	19	0
Mature_1626	chr21	43787391	43787409	+	19	-21.7086	1.0464	3.69698	-1.20103	0.229739	NA	#NAME?	2.38736	-2.06053	-2.08473	-2.12182	-1.12206	-1.99099	-1.02386	-0.525341	-1.39617	0.623975	-1.33407	0	0	0	0	0	0	0	0	19	0
Mature_153	chr1	217427730	217427747	+	18	-22.8358	1.10147	3.69528	-1.22135	0.221954	NA	#NAME?	2.46136	-2.042	-2.06596	-2.10264	-1.1113	-1.97459	-1.01297	-0.513758	-1.3858	0.663108	-1.32361	0	0	0	0	0	0	0	0	20	0
Mature_168	chr1	231678741	231678760	+	20	-22.8358	1.10147	3.69528	-1.22135	0.221954	NA	#NAME?	2.46136	-2.042	-2.06596	-2.10264	-1.1113	-1.97459	-1.01297	-0.513758	-1.3858	0.663108	-1.32361	0	0	0	0	0	0	0	0	20	0
Mature_363	chr3	135527820	135527837	-	18	-22.8358	1.10147	3.69528	-1.22135	0.221954	NA	#NAME?	2.46136	-2.042	-2.06596	-2.10264	-1.1113	-1.97459	-1.01297	-0.513758	-1.3858	0.663108	-1.32361	0	0	0	0	0	0	0	0	20	0
Mature_1462	chr18	24175475	24175492	-	18	-22.8358	1.10147	3.69528	-1.22135	0.221954	NA	#NAME?	2.46136	-2.042	-2.06596	-2.10264	-1.1113	-1.97459	-1.01297	-0.513758	-1.3858	0.663108	-1.32361	0	0	0	0	0	0	0	0	20	0
Mature_1627	chr21	44692328	44692345	+	18	-22.8358	1.10147	3.69528	-1.22135	0.221954	NA	#NAME?	2.46136	-2.042	-2.06596	-2.10264	-1.1113	-1.97459	-1.01297	-0.513758	-1.3858	0.663108	-1.32361	0	0	0	0	0	0	0	0	20	0
Mature_522	chr5	139645711	139645732	+	22	-23.0393	4.37591	3.65591	-1.238	0.215715	NA	-0.962255	4.30936	0.802867	-0.932104	-0.950489	-0.402113	-0.888216	-0.301802	0.207478	-0.682142	2.18649	-0.618706	13	0	0	0	0	0	0	0	72	0
Mature_263	chr2	155655612	155655630	+	19	-25.0902	1.21162	3.69235	-1.2591	0.207992	NA	#NAME?	2.59887	-2.00681	-2.03031	-2.06622	-1.09077	-1.9435	-0.992204	-0.491788	-1.36593	0.740026	-1.30359	0	0	0	0	0	0	0	0	22	0
Mature_482	chr5	65644317	65644334	-	18	-25.0902	1.21162	3.69235	-1.2591	0.207992	NA	#NAME?	2.59887	-2.00681	-2.03031	-2.06622	-1.09077	-1.9435	-0.992204	-0.491788	-1.36593	0.740026	-1.30359	0	0	0	0	0	0	0	0	22	0
Mature_1340	chr16	66884658	66884675	+	18	-25.0902	1.21162	3.69235	-1.2591	0.207992	NA	#NAME?	2.59887	-2.00681	-2.03031	-2.06622	-1.09077	-1.9435	-0.992204	-0.491788	-1.36593	0.740026	-1.30359	0	0	0	0	0	0	0	0	22	0
Mature_499	chr5	92646157	92646174	+	18	-26.2173	1.2667	3.69106	-1.27672	0.201702	NA	#NAME?	2.663	-1.99009	-2.01337	-2.04891	-1.08098	-1.92874	-0.982311	-0.48137	-1.35642	0.77752	-1.29403	0	0	0	0	0	0	0	0	23	0
Mature_608	chr6	82628028	82628045	-	18	-26.2173	1.2667	3.69106	-1.27672	0.201702	NA	#NAME?	2.663	-1.99009	-2.01337	-2.04891	-1.08098	-1.92874	-0.982311	-0.48137	-1.35642	0.77752	-1.29403	0	0	0	0	0	0	0	0	23	0
Mature_496	chr5	81268088	81268105	+	18	-27.3444	1.32177	3.68989	-1.29358	0.19581	NA	#NAME?	2.7244	-1.9739	-1.99697	-2.03217	-1.07149	-1.91447	-0.972729	-0.471307	-1.3472	0.814269	-1.28474	0	0	0	0	0	0	0	0	24	0
Mature_1231	chr14	98740999	98741016	+	18	-27.3444	1.32177	3.68989	-1.29358	0.19581	NA	#NAME?	2.7244	-1.9739	-1.99697	-2.03217	-1.07149	-1.91447	-0.972729	-0.471307	-1.3472	0.814269	-1.28474	0	0	0	0	0	0	0	0	24	0
Mature_735	chr7	133719755	133719773	+	19	-27.5739	23.3709	3.62811	-1.31893	0.187192	0.239296	1.80067	6.68537	2.17532	0.682594	0.676816	0.791217	2.74363	0.810712	1.22012	0.749631	0.697484	4.09825	27	0	0	0	35	0	0	0	0	99
Mature_1604	chr20	51589289	51589307	+	19	-27.9524	530.536	3.60779	-1.33181	NA	NA	6.37191	11.1808	6.98887	6.79519	4.79598	4.80402	4.79719	4.80569	4.82056	4.80069	4.79718	8.62104	1193	1256	0	0	0	0	0	0	0	2233
Mature_334	chr3	69774243	69774262	+	20	-28.4714	1.37684	3.6888	-1.30976	0.190277	NA	#NAME?	2.78329	-1.95822	-1.98109	-2.01595	-1.0623	-1.90066	-0.963445	-0.461579	-1.33825	0.850236	-1.27574	0	0	0	0	0	0	0	0	25	0
Mature_1370	chr17	1133022	1133039	-	18	-28.4714	1.37684	3.6888	-1.30976	0.190277	NA	#NAME?	2.78329	-1.95822	-1.98109	-2.01595	-1.0623	-1.90066	-0.963445	-0.461579	-1.33825	0.850236	-1.27574	0	0	0	0	0	0	0	0	25	0
Mature_2	chr1	2835103	2835121	+	19	-29.465	1.45542	3.68791	-1.32349	0.185671	NA	#NAME?	2.86337	-2.15675	-2.18181	-2.22052	-1.20386	-2.07674	-1.1049	-0.602456	-1.48013	-2.07757	0.747989	0	0	0	0	0	0	0	0	0	7
Mature_1128	chr12	125052447	125052464	-	18	-29.465	1.45542	3.68791	-1.32349	0.185671	NA	#NAME?	2.86337	-2.15675	-2.18181	-2.22052	-1.20386	-2.07674	-1.1049	-0.602456	-1.48013	-2.07757	0.747989	0	0	0	0	0	0	0	0	0	7
Mature_1431	chr17	65564789	65564806	+	18	-29.465	1.45542	3.68791	-1.32349	0.185671	NA	#NAME?	2.86337	-2.15675	-2.18181	-2.22052	-1.20386	-2.07674	-1.1049	-0.602456	-1.48013	-2.07757	0.747989	0	0	0	0	0	0	0	0	0	7
Mature_533	chr5	164269278	164269295	-	18	-29.5984	1.43192	3.6878	-1.3253	0.185071	NA	#NAME?	2.83988	-1.94302	-1.9657	-2.00024	-1.05338	-1.88728	-0.954446	-0.452169	-1.32956	0.885406	-1.26699	0	0	0	0	0	0	0	0	26	0
Mature_1574	chr20	31975342	31975361	+	20	-29.5984	1.43192	3.6878	-1.3253	0.185071	NA	#NAME?	2.83988	-1.94302	-1.9657	-2.00024	-1.05338	-1.88728	-0.954446	-0.452169	-1.32956	0.885406	-1.26699	0	0	0	0	0	0	0	0	26	0
Mature_301	chr2	241398042	241398059	-	18	-30.7254	1.48699	3.68687	-1.34026	0.180161	NA	#NAME?	2.89432	-1.92828	-1.95077	-1.98499	-1.04472	-1.87432	-0.945716	-0.443059	-1.32111	0.919778	-1.2585	0	0	0	0	0	0	0	0	27	0
Mature_1423	chr17	56347340	56347357	+	18	-30.7254	1.48699	3.68687	-1.34026	0.180161	NA	#NAME?	2.89432	-1.92828	-1.95077	-1.98499	-1.04472	-1.87432	-0.945716	-0.443059	-1.32111	0.919778	-1.2585	0	0	0	0	0	0	0	0	27	0
Mature_126	chr1	181076122	181076143	-	22	-31.8524	1.54206	3.68601	-1.35467	0.175522	NA	#NAME?	2.94679	-1.91396	-1.93628	-1.9702	-1.03632	-1.86174	-0.937242	-0.434231	-1.3129	0.953359	-1.25025	0	0	0	0	0	0	0	0	28	0
Mature_471	chr5	59132581	59132600	+	20	-31.8524	1.54206	3.68601	-1.35467	0.175522	NA	#NAME?	2.94679	-1.91396	-1.93628	-1.9702	-1.03632	-1.86174	-0.937242	-0.434231	-1.3129	0.953359	-1.25025	0	0	0	0	0	0	0	0	28	0
Mature_531	chr5	157141601	157141623	-	23	-32.1232	4.62354	3.65703	-1.36875	0.171079	NA	-1.63671	4.44833	-1.07865	-1.09255	0.397873	-0.509158	-1.04479	-0.40881	0.100655	-0.789288	-1.04504	2.17929	0	0	24	0	0	0	0	0	0	21
Mature_213	chr2	60763446	60763463	+	18	-32.9793	1.59714	3.6852	-1.36858	0.171131	NA	#NAME?	2.99742	-1.89969	-1.92182	-1.95544	-1.02794	-1.84851	-0.9288	-0.425459	-1.3047	0.986346	-1.24201	0	0	0	0	0	0	0	0	29	0
Mature_290	chr2	219738715	219738732	+	18	-32.9793	1.59714	3.6852	-1.36858	0.171131	NA	#NAME?	2.99742	-1.89969	-1.92182	-1.95544	-1.02794	-1.84851	-0.9288	-0.425459	-1.3047	0.986346	-1.24201	0	0	0	0	0	0	0	0	29	0
Mature_341	chr3	101681290	101681307	-	18	-32.9793	1.59714	3.6852	-1.36858	0.171131	NA	#NAME?	2.99742	-1.89969	-1.92182	-1.95544	-1.02794	-1.84851	-0.9288	-0.425459	-1.3047	0.986346	-1.24201	0	0	0	0	0	0	0	0	29	0
Mature_1158	chr13	75625348	75625367	-	20	-32.9793	1.59714	3.6852	-1.36858	0.171131	NA	#NAME?	2.99742	-1.89969	-1.92182	-1.95544	-1.02794	-1.84851	-0.9288	-0.425459	-1.3047	0.986346	-1.24201	0	0	0	0	0	0	0	0	29	0
Mature_162	chr1	228133502	228133519	-	18	-33.7182	1.66334	3.6847	-1.37744	0.168376	NA	#NAME?	3.05601	-2.09866	-2.12297	-2.16039	-1.16819	-2.02521	-1.06897	-0.565263	-1.44515	-2.02604	0.881948	0	0	0	0	0	0	0	0	0	8
Mature_442	chr4	143286061	143286079	-	19	-33.7182	1.66334	3.6847	-1.37744	0.168376	NA	#NAME?	3.05601	-2.09866	-2.12297	-2.16039	-1.16819	-2.02521	-1.06897	-0.565263	-1.44515	-2.02604	0.881948	0	0	0	0	0	0	0	0	0	8
Mature_504	chr5	99977168	99977185	-	18	-33.7182	1.66334	3.6847	-1.37744	0.168376	NA	#NAME?	3.05601	-2.09866	-2.12297	-2.16039	-1.16819	-2.02521	-1.06897	-0.565263	-1.44515	-2.02604	0.881948	0	0	0	0	0	0	0	0	0	8
Mature_810	chr8	133328874	133328891	+	18	-33.7182	1.66334	3.6847	-1.37744	0.168376	NA	#NAME?	3.05601	-2.09866	-2.12297	-2.16039	-1.16819	-2.02521	-1.06897	-0.565263	-1.44515	-2.02604	0.881948	0	0	0	0	0	0	0	0	0	8
Mature_1420	chr17	51291087	51291104	+	18	-33.7182	1.66334	3.6847	-1.37744	0.168376	NA	#NAME?	3.05601	-2.09866	-2.12297	-2.16039	-1.16819	-2.02521	-1.06897	-0.565263	-1.44515	-2.02604	0.881948	0	0	0	0	0	0	0	0	0	8
Mature_871	chr9	116941709	116941726	-	18	-34.1063	1.65221	3.68445	-1.38202	0.166967	NA	#NAME?	3.04633	-1.88545	-1.9074	-1.94072	-1.01958	-1.83464	-0.920383	-0.416734	-1.29652	1.01875	-1.23378	0	0	0	0	0	0	0	0	30	0
Mature_996	chr11	65273547	65273566	+	20	-34.1063	1.65221	3.68445	-1.38202	0.166967	NA	#NAME?	3.04633	-1.88545	-1.9074	-1.94072	-1.01958	-1.83464	-0.920383	-0.416734	-1.29652	1.01875	-1.23378	0	0	0	0	0	0	0	0	30	0
Mature_1045	chr11	133131636	133131653	+	18	-34.1063	1.65221	3.68445	-1.38202	0.166967	NA	#NAME?	3.04633	-1.88545	-1.9074	-1.94072	-1.01958	-1.83464	-0.920383	-0.416734	-1.29652	1.01875	-1.23378	0	0	0	0	0	0	0	0	30	0
Mature_63	chr1	97901683	97901702	-	20	-35.2332	1.70728	3.68374	-1.39501	0.163012	NA	#NAME?	3.09363	-1.87159	-1.89337	-1.9264	-1.01146	-1.82113	-0.912196	-0.408258	-1.28855	1.05039	-1.22578	0	0	0	0	0	0	0	0	31	0
Mature_577	chr6	33958994	33959011	+	18	-35.2332	1.70728	3.68374	-1.39501	0.163012	NA	#NAME?	3.09363	-1.87159	-1.89337	-1.9264	-1.01146	-1.82113	-0.912196	-0.408258	-1.28855	1.05039	-1.22578	0	0	0	0	0	0	0	0	31	0
Mature_1302	chr16	11254366	11254383	-	18	-35.2332	1.70728	3.68374	-1.39501	0.163012	NA	#NAME?	3.09363	-1.87159	-1.89337	-1.9264	-1.01146	-1.82113	-0.912196	-0.408258	-1.28855	1.05039	-1.22578	0	0	0	0	0	0	0	0	31	0
Mature_1549	chr19	49316608	49316625	+	18	-35.2332	1.70728	3.68374	-1.39501	0.163012	NA	#NAME?	3.09363	-1.87159	-1.89337	-1.9264	-1.01146	-1.82113	-0.912196	-0.408258	-1.28855	1.05039	-1.22578	0	0	0	0	0	0	0	0	31	0
Mature_1722	chrX	119358040	119358057	-	18	-35.2332	1.70728	3.68374	-1.39501	0.163012	NA	#NAME?	3.09363	-1.87159	-1.89337	-1.9264	-1.01146	-1.82113	-0.912196	-0.408258	-1.28855	1.05039	-1.22578	0	0	0	0	0	0	0	0	31	0
Mature_879	chr9	131940113	131940131	+	19	-36.3601	1.76236	3.68308	-1.40759	0.159251	NA	#NAME?	3.13944	-1.8581	-1.87971	-1.91246	-1.00354	-1.80798	-0.904229	-0.40002	-1.28078	1.08131	-1.21798	0	0	0	0	0	0	0	0	32	0
Mature_1086	chr12	56058281	56058299	-	19	-36.3601	1.76236	3.68308	-1.40759	0.159251	NA	#NAME?	3.13944	-1.8581	-1.87971	-1.91246	-1.00354	-1.80798	-0.904229	-0.40002	-1.28078	1.08131	-1.21798	0	0	0	0	0	0	0	0	32	0
Mature_1348	chr16	71962563	71962581	+	19	-36.3601	1.76236	3.68308	-1.40759	0.159251	NA	#NAME?	3.13944	-1.8581	-1.87971	-1.91246	-1.00354	-1.80798	-0.904229	-0.40002	-1.28078	1.08131	-1.21798	0	0	0	0	0	0	0	0	32	0
Mature_1402	chr17	32255125	32255142	-	18	-36.3601	1.76236	3.68308	-1.40759	0.159251	NA	#NAME?	3.13944	-1.8581	-1.87971	-1.91246	-1.00354	-1.80798	-0.904229	-0.40002	-1.28078	1.08131	-1.21798	0	0	0	0	0	0	0	0	32	0
Mature_1492	chr19	3359558	3359576	-	19	-36.3601	1.76236	3.68308	-1.40759	0.159251	NA	#NAME?	3.13944	-1.8581	-1.87971	-1.91246	-1.00354	-1.80798	-0.904229	-0.40002	-1.28078	1.08131	-1.21798	0	0	0	0	0	0	0	0	32	0
Mature_1534	chr19	38284356	38284374	+	19	-36.3601	1.76236	3.68308	-1.40759	0.159251	NA	#NAME?	3.13944	-1.8581	-1.87971	-1.91246	-1.00354	-1.80798	-0.904229	-0.40002	-1.28078	1.08131	-1.21798	0	0	0	0	0	0	0	0	32	0
Mature_275	chr2	173946347	173946366	+	20	-37.487	1.81743	3.68246	-1.41979	0.155669	NA	#NAME?	3.18383	-1.84494	-1.86639	-1.89887	-0.995833	-1.79517	-0.89647	-0.392006	-1.27321	1.11152	-1.21038	0	0	0	0	0	0	0	0	33	0
Mature_1688	chrX	43201657	43201674	-	18	-37.487	1.81743	3.68246	-1.41979	0.155669	NA	#NAME?	3.18383	-1.84494	-1.86639	-1.89887	-0.995833	-1.79517	-0.89647	-0.392006	-1.27321	1.11152	-1.21038	0	0	0	0	0	0	0	0	33	0
Mature_371	chr3	154445439	154445456	+	18	-37.9715	1.87126	3.6822	-1.42492	0.15418	NA	#NAME?	3.22594	-2.04653	-2.07018	-2.10647	-1.13625	-1.97911	-1.03684	-0.532146	-1.41376	-1.97995	1.00391	0	0	0	0	0	0	0	0	0	9
Mature_762	chr8	22668449	22668467	-	19	-37.9715	1.87126	3.6822	-1.42492	0.15418	NA	#NAME?	3.22594	-2.04653	-2.07018	-2.10647	-1.13625	-1.97911	-1.03684	-0.532146	-1.41376	-1.97995	1.00391	0	0	0	0	0	0	0	0	0	9
Mature_791	chr8	72938530	72938553	+	24	-37.9715	1.87126	3.6822	-1.42492	0.15418	NA	#NAME?	3.22594	-2.04653	-2.07018	-2.10647	-1.13625	-1.97911	-1.03684	-0.532146	-1.41376	-1.97995	1.00391	0	0	0	0	0	0	0	0	0	9
Mature_1038	chr11	123923840	123923859	+	20	-37.9715	1.87126	3.6822	-1.42492	0.15418	NA	#NAME?	3.22594	-2.04653	-2.07018	-2.10647	-1.13625	-1.97911	-1.03684	-0.532146	-1.41376	-1.97995	1.00391	0	0	0	0	0	0	0	0	0	9
Mature_1368	chr16	88713525	88713545	-	21	-37.9715	1.87126	3.6822	-1.42492	0.15418	NA	#NAME?	3.22594	-2.04653	-2.07018	-2.10647	-1.13625	-1.97911	-1.03684	-0.532146	-1.41376	-1.97995	1.00391	0	0	0	0	0	0	0	0	0	9
Mature_1416	chr17	47007787	47007804	-	18	-37.9715	1.87126	3.6822	-1.42492	0.15418	NA	#NAME?	3.22594	-2.04653	-2.07018	-2.10647	-1.13625	-1.97911	-1.03684	-0.532146	-1.41376	-1.97995	1.00391	0	0	0	0	0	0	0	0	0	9
Mature_1447	chr18	803363	803381	-	19	-37.9715	1.87126	3.6822	-1.42492	0.15418	NA	#NAME?	3.22594	-2.04653	-2.07018	-2.10647	-1.13625	-1.97911	-1.03684	-0.532146	-1.41376	-1.97995	1.00391	0	0	0	0	0	0	0	0	0	9
Mature_1472	chr18	47195215	47195232	+	18	-37.9715	1.87126	3.6822	-1.42492	0.15418	NA	#NAME?	3.22594	-2.04653	-2.07018	-2.10647	-1.13625	-1.97911	-1.03684	-0.532146	-1.41376	-1.97995	1.00391	0	0	0	0	0	0	0	0	0	9
Mature_59	chr1	93583400	93583420	+	21	-39.7407	1.92758	3.68132	-1.44311	0.148989	NA	#NAME?	3.26872	-1.81961	-1.84075	-1.87271	-0.980992	-1.77047	-0.881537	-0.376607	-1.25863	1.16992	-1.19573	0	0	0	0	0	0	0	0	35	0
Mature_462	chr5	11181154	11181172	-	19	-39.7407	1.92758	3.68132	-1.44311	0.148989	NA	#NAME?	3.26872	-1.81961	-1.84075	-1.87271	-0.980992	-1.77047	-0.881537	-0.376607	-1.25863	1.16992	-1.19573	0	0	0	0	0	0	0	0	35	0
Mature_993	chr11	63819721	63819739	+	19	-39.7407	1.92758	3.68132	-1.44311	0.148989	NA	#NAME?	3.26872	-1.81961	-1.84075	-1.87271	-0.980992	-1.77047	-0.881537	-0.376607	-1.25863	1.16992	-1.19573	0	0	0	0	0	0	0	0	35	0
Mature_1718	chrX	117928135	117928156	+	22	-39.8853	12.7908	3.64371	-1.45944	0.144443	0.186572	0.231897	5.8889	-0.158682	-0.16745	-0.179902	0.0972201	1.71532	0.160177	0.671739	-0.0265875	-0.136753	3.8684	0	0	0	0	17	0	0	0	0	57
Mature_4	chr1	6159067	6159086	+	20	-40.8675	1.98265	3.68079	-1.45427	0.14587	NA	#NAME?	3.30936	-1.8074	-1.82839	-1.8601	-0.973841	-1.75857	-0.874344	-0.3692	-1.2516	1.19816	-1.18867	0	0	0	0	0	0	0	0	36	0
Mature_26	chr1	26159228	26159250	+	23	-40.8675	1.98265	3.68079	-1.45427	0.14587	NA	#NAME?	3.30936	-1.8074	-1.82839	-1.8601	-0.973841	-1.75857	-0.874344	-0.3692	-1.2516	1.19816	-1.18867	0	0	0	0	0	0	0	0	36	0
Mature_862	chr9	99035747	99035764	+	18	-40.8675	1.98265	3.68079	-1.45427	0.14587	NA	#NAME?	3.30936	-1.8074	-1.82839	-1.8601	-0.973841	-1.75857	-0.874344	-0.3692	-1.2516	1.19816	-1.18867	0	0	0	0	0	0	0	0	36	0
Mature_1068	chr12	32716970	32716987	+	18	-40.8675	1.98265	3.68079	-1.45427	0.14587	NA	#NAME?	3.30936	-1.8074	-1.82839	-1.8601	-0.973841	-1.75857	-0.874344	-0.3692	-1.2516	1.19816	-1.18867	0	0	0	0	0	0	0	0	36	0
Mature_439	chr4	131677867	131677885	-	19	-41.9944	2.03773	3.6803	-1.46513	0.142885	NA	#NAME?	3.34889	-1.79547	-1.81631	-1.84778	-0.966859	-1.74694	-0.867323	-0.361975	-1.24473	1.22579	-1.18178	0	0	0	0	0	0	0	0	37	0
Mature_784	chr8	68472854	68472871	+	18	-42.2248	2.07917	3.6802	-1.46732	0.14229	NA	#NAME?	3.37794	-1.99926	-2.02231	-2.05759	-1.10738	-1.93742	-1.00781	-0.502318	-1.38532	-1.93825	1.11548	0	0	0	0	0	0	0	0	0	10
Mature_1031	chr11	117289998	117290015	-	18	-42.2248	2.07917	3.6802	-1.46732	0.14229	NA	#NAME?	3.37794	-1.99926	-2.02231	-2.05759	-1.10738	-1.93742	-1.00781	-0.502318	-1.38532	-1.93825	1.11548	0	0	0	0	0	0	0	0	0	10
Mature_1060	chr12	11824068	11824086	+	19	-42.2248	2.07917	3.6802	-1.46732	0.14229	NA	#NAME?	3.37794	-1.99926	-2.02231	-2.05759	-1.10738	-1.93742	-1.00781	-0.502318	-1.38532	-1.93825	1.11548	0	0	0	0	0	0	0	0	0	10
Mature_1179	chr13	111791329	111791346	+	18	-42.2248	2.07917	3.6802	-1.46732	0.14229	NA	#NAME?	3.37794	-1.99926	-2.02231	-2.05759	-1.10738	-1.93742	-1.00781	-0.502318	-1.38532	-1.93825	1.11548	0	0	0	0	0	0	0	0	0	10
Mature_777	chr8	42799040	42799061	+	22	-43.1212	2.0928	3.67983	-1.4757	0.140024	NA	#NAME?	3.38736	-1.78381	-1.80451	-1.83575	-0.960039	-1.73558	-0.860464	-0.354925	-1.23801	1.25283	-1.17504	0	0	0	0	0	0	0	0	38	0
Mature_956	chr11	7377745	7377762	+	18	-43.1212	2.0928	3.67983	-1.4757	0.140024	NA	#NAME?	3.38736	-1.78381	-1.80451	-1.83575	-0.960039	-1.73558	-0.860464	-0.354925	-1.23801	1.25283	-1.17504	0	0	0	0	0	0	0	0	38	0
Mature_1094	chr12	65751714	65751734	-	21	-43.1212	2.0928	3.67983	-1.4757	0.140024	NA	#NAME?	3.38736	-1.78381	-1.80451	-1.83575	-0.960039	-1.73558	-0.860464	-0.354925	-1.23801	1.25283	-1.17504	0	0	0	0	0	0	0	0	38	0
Mature_1603	chr20	51466290	51466307	+	18	-43.1212	2.0928	3.67983	-1.4757	0.140024	NA	#NAME?	3.38736	-1.78381	-1.80451	-1.83575	-0.960039	-1.73558	-0.860464	-0.354925	-1.23801	1.25283	-1.17504	0	0	0	0	0	0	0	0	38	0
Mature_986	chr11	48239881	48239899	-	19	-45.3749	2.20295	3.67896	-1.49603	0.134647	NA	#NAME?	3.46136	-1.76126	-1.78169	-1.81247	-0.946854	-1.71359	-0.847209	-0.341313	-1.22502	1.30525	-1.16201	0	0	0	0	0	0	0	0	40	0
Mature_1655	chr22	45666488	45666505	-	18	-45.3749	2.20295	3.67896	-1.49603	0.134647	NA	#NAME?	3.46136	-1.76126	-1.78169	-1.81247	-0.946854	-1.71359	-0.847209	-0.341313	-1.22502	1.30525	-1.16201	0	0	0	0	0	0	0	0	40	0
Mature_81	chr1	119634427	119634444	-	18	-46.4781	2.28709	3.67857	-1.50561	0.132168	NA	#NAME?	3.51544	-1.95603	-1.97855	-2.01291	-1.08104	-1.89938	-0.981345	-0.4752	-1.35934	-1.90022	1.21808	0	0	0	0	0	0	0	0	0	11
Mature_139	chr1	204190517	204190538	-	22	-46.4781	2.28709	3.67857	-1.50561	0.132168	NA	#NAME?	3.51544	-1.95603	-1.97855	-2.01291	-1.08104	-1.89938	-0.981345	-0.4752	-1.35934	-1.90022	1.21808	0	0	0	0	0	0	0	0	0	11
Mature_892	chr10	5595542	5595559	+	18	-46.4781	2.28709	3.67857	-1.50561	0.132168	NA	#NAME?	3.51544	-1.95603	-1.97855	-2.01291	-1.08104	-1.89938	-0.981345	-0.4752	-1.35934	-1.90022	1.21808	0	0	0	0	0	0	0	0	0	11
Mature_1056	chr12	5775436	5775455	-	20	-46.4781	2.28709	3.67857	-1.50561	0.132168	NA	#NAME?	3.51544	-1.95603	-1.97855	-2.01291	-1.08104	-1.89938	-0.981345	-0.4752	-1.35934	-1.90022	1.21808	0	0	0	0	0	0	0	0	0	11
Mature_1137	chr13	24525066	24525083	+	18	-46.4781	2.28709	3.67857	-1.50561	0.132168	NA	#NAME?	3.51544	-1.95603	-1.97855	-2.01291	-1.08104	-1.89938	-0.981345	-0.4752	-1.35934	-1.90022	1.21808	0	0	0	0	0	0	0	0	0	11
Mature_1440	chr17	76353116	76353139	-	24	-46.4781	2.28709	3.67857	-1.50561	0.132168	NA	#NAME?	3.51544	-1.95603	-1.97855	-2.01291	-1.08104	-1.89938	-0.981345	-0.4752	-1.35934	-1.90022	1.21808	0	0	0	0	0	0	0	0	0	11
Mature_1461	chr18	23043311	23043328	+	18	-46.4781	2.28709	3.67857	-1.50561	0.132168	NA	#NAME?	3.51544	-1.95603	-1.97855	-2.01291	-1.08104	-1.89938	-0.981345	-0.4752	-1.35934	-1.90022	1.21808	0	0	0	0	0	0	0	0	0	11
Mature_1499	chr19	7758235	7758256	-	22	-46.4781	2.28709	3.67857	-1.50561	0.132168	NA	#NAME?	3.51544	-1.95603	-1.97855	-2.01291	-1.08104	-1.89938	-0.981345	-0.4752	-1.35934	-1.90022	1.21808	0	0	0	0	0	0	0	0	0	11
Mature_1530	chr19	35036968	35036985	-	18	-46.4781	2.28709	3.67857	-1.50561	0.132168	NA	#NAME?	3.51544	-1.95603	-1.97855	-2.01291	-1.08104	-1.89938	-0.981345	-0.4752	-1.35934	-1.90022	1.21808	0	0	0	0	0	0	0	0	0	11
Mature_1533	chr19	38051314	38051333	-	20	-46.4781	2.28709	3.67857	-1.50561	0.132168	NA	#NAME?	3.51544	-1.95603	-1.97855	-2.01291	-1.08104	-1.89938	-0.981345	-0.4752	-1.35934	-1.90022	1.21808	0	0	0	0	0	0	0	0	0	11
Mature_1674	chrX	24394371	24394394	+	24	-46.4781	2.28709	3.67857	-1.50561	0.132168	NA	#NAME?	3.51544	-1.95603	-1.97855	-2.01291	-1.08104	-1.89938	-0.981345	-0.4752	-1.35934	-1.90022	1.21808	0	0	0	0	0	0	0	0	0	11
Mature_374	chr3	160177154	160177171	-	18	-46.5017	2.25802	3.67856	-1.50581	0.132116	NA	#NAME?	3.49699	-1.75035	-1.77064	-1.80121	-0.940476	-1.70295	-0.840799	-0.334738	-1.21873	1.33066	-1.1557	0	0	0	0	0	0	0	0	41	0
Mature_453	chr4	170181756	170181774	-	19	-46.5017	2.25802	3.67856	-1.50581	0.132116	NA	#NAME?	3.49699	-1.75035	-1.77064	-1.80121	-0.940476	-1.70295	-0.840799	-0.334738	-1.21873	1.33066	-1.1557	0	0	0	0	0	0	0	0	41	0
Mature_1657	chr22	47894007	47894024	-	18	-49.882	2.42324	3.67746	-1.53379	0.125081	NA	#NAME?	3.59887	-1.71893	-1.73884	-1.76879	-0.922131	-1.6723	-0.822365	-0.315853	-1.20064	1.40393	-1.13755	0	0	0	0	0	0	0	0	44	0
Mature_72	chr1	112421153	112421170	+	18	-50.7314	2.49501	3.6772	-1.54052	0.123433	NA	#NAME?	3.64097	-1.91759	-1.93961	-1.97313	-1.05774	-1.86596	-0.957936	-0.451247	-1.33634	-1.86679	1.30932	0	0	0	0	0	0	0	0	0	12
Mature_634	chr6	157288646	157288667	+	22	-50.7314	2.49501	3.6772	-1.54052	0.123433	NA	#NAME?	3.64097	-1.91759	-1.93961	-1.97313	-1.05774	-1.86596	-0.957936	-0.451247	-1.33634	-1.86679	1.30932	0	0	0	0	0	0	0	0	0	12
Mature_685	chr7	70529426	70529443	-	18	-50.7314	2.49501	3.6772	-1.54052	0.123433	NA	#NAME?	3.64097	-1.91759	-1.93961	-1.97313	-1.05774	-1.86596	-0.957936	-0.451247	-1.33634	-1.86679	1.30932	0	0	0	0	0	0	0	0	0	12
Mature_761	chr8	21901538	21901557	-	20	-50.7314	2.49501	3.6772	-1.54052	0.123433	NA	#NAME?	3.64097	-1.91759	-1.93961	-1.97313	-1.05774	-1.86596	-0.957936	-0.451247	-1.33634	-1.86679	1.30932	0	0	0	0	0	0	0	0	0	12
Mature_1495	chr19	4376306	4376324	+	19	-50.7314	2.49501	3.6772	-1.54052	0.123433	NA	#NAME?	3.64097	-1.91759	-1.93961	-1.97313	-1.05774	-1.86596	-0.957936	-0.451247	-1.33634	-1.86679	1.30932	0	0	0	0	0	0	0	0	0	12
Mature_1569	chr20	23899171	23899194	-	24	-50.7314	2.49501	3.6772	-1.54052	0.123433	NA	#NAME?	3.64097	-1.91759	-1.93961	-1.97313	-1.05774	-1.86596	-0.957936	-0.451247	-1.33634	-1.86679	1.30932	0	0	0	0	0	0	0	0	0	12
Mature_387	chr3	194572131	194572148	-	18	-51.0088	2.47832	3.67712	-1.54269	0.122905	NA	#NAME?	3.63129	-1.70886	-1.72866	-1.75841	-0.916262	-1.66249	-0.816469	-0.30982	-1.19484	1.42743	-1.13174	0	0	0	0	0	0	0	0	45	0
Mature_686	chr7	71771551	71771568	-	18	-54.3891	2.64354	3.6762	-1.56826	0.11682	NA	#NAME?	3.7244	-1.67985	-1.6993	-1.72849	-0.899348	-1.63418	-0.79948	-0.292454	-1.17814	1.49525	-1.11498	0	0	0	0	0	0	0	0	48	0
Mature_136	chr1	203276957	203276974	+	18	-54.9848	2.70293	3.67605	-1.5726	0.115811	NA	#NAME?	3.75645	-1.89323	-1.91466	-1.94719	-1.04361	-1.84364	-0.943713	-0.436562	-1.32246	-1.844	1.35547	0	0	0	0	0	0	0	0	0	13
Mature_145	chr1	205777747	205777764	-	18	-54.9848	2.70293	3.67605	-1.5726	0.115811	NA	#NAME?	3.75645	-1.89323	-1.91466	-1.94719	-1.04361	-1.84364	-0.943713	-0.436562	-1.32246	-1.844	1.35547	0	0	0	0	0	0	0	0	0	13
Mature_331	chr3	64746859	64746877	-	19	-54.9848	2.70293	3.67605	-1.5726	0.115811	NA	#NAME?	3.75645	-1.89323	-1.91466	-1.94719	-1.04361	-1.84364	-0.943713	-0.436562	-1.32246	-1.844	1.35547	0	0	0	0	0	0	0	0	0	13
Mature_823	chr9	4711690	4711711	-	22	-54.9848	2.70293	3.67605	-1.5726	0.115811	NA	#NAME?	3.75645	-1.89323	-1.91466	-1.94719	-1.04361	-1.84364	-0.943713	-0.436562	-1.32246	-1.844	1.35547	0	0	0	0	0	0	0	0	0	13
Mature_1732	chrX	155010726	155010747	+	22	-54.9848	2.70293	3.67605	-1.5726	0.115811	NA	#NAME?	3.75645	-1.89323	-1.91466	-1.94719	-1.04361	-1.84364	-0.943713	-0.436562	-1.32246	-1.844	1.35547	0	0	0	0	0	0	0	0	0	13
Mature_1746	chrY	59113732	59113753	+	22	-54.9848	2.70293	3.67605	-1.5726	0.115811	NA	#NAME?	3.75645	-1.89323	-1.91466	-1.94719	-1.04361	-1.84364	-0.943713	-0.436562	-1.32246	-1.844	1.35547	0	0	0	0	0	0	0	0	0	13
Mature_248	chr2	114844764	114844781	+	18	-56.6426	2.75368	3.67565	-1.58443	0.113095	NA	#NAME?	3.78329	-1.66167	-1.68091	-1.70974	-0.888779	-1.61647	-0.788866	-0.281613	-1.16769	1.53761	-1.10451	0	0	0	0	0	0	0	0	50	0
Mature_621	chr6	116456059	116456076	+	18	-56.6426	2.75368	3.67565	-1.58443	0.113095	NA	#NAME?	3.78329	-1.66167	-1.68091	-1.70974	-0.888779	-1.61647	-0.788866	-0.281613	-1.16769	1.53761	-1.10451	0	0	0	0	0	0	0	0	50	0
Mature_1661	chrX	3348651	3348669	-	19	-57.3323	2.80751	3.67549	-1.58925	0.112003	NA	#NAME?	3.81122	-1.14391	-1.15903	-1.18113	-0.512925	-1.10722	-0.412992	0.0943652	-0.791897	1.27091	1.58131	0	0	0	0	0	0	0	0	17	9
Mature_247	chr2	114265885	114265903	+	19	-59.2381	2.91084	3.67506	-1.60227	0.109095	NA	#NAME?	3.86337	-1.89237	-1.91319	-1.9447	-1.04323	-1.84404	-0.943263	-0.435716	-1.32231	-1.8444	1.35381	0	0	0	0	0	0	0	0	0	14
Mature_302	chr2	242597696	242597720	+	25	-59.2381	2.91084	3.67506	-1.60227	0.109095	NA	#NAME?	3.86337	-1.89237	-1.91319	-1.9447	-1.04323	-1.84404	-0.943263	-0.435716	-1.32231	-1.8444	1.35381	0	0	0	0	0	0	0	0	0	14
Mature_491	chr5	75501639	75501656	-	18	-59.2381	2.91084	3.67506	-1.60227	0.109095	NA	#NAME?	3.86337	-1.89237	-1.91319	-1.9447	-1.04323	-1.84404	-0.943263	-0.435716	-1.32231	-1.8444	1.35381	0	0	0	0	0	0	0	0	0	14
Mature_820	chr9	108995	109013	-	19	-59.2381	2.91084	3.67506	-1.60227	0.109095	NA	#NAME?	3.86337	-1.89237	-1.91319	-1.9447	-1.04323	-1.84404	-0.943263	-0.435716	-1.32231	-1.8444	1.35381	0	0	0	0	0	0	0	0	0	14
Mature_826	chr9	19091679	19091698	-	20	-59.2381	2.91084	3.67506	-1.60227	0.109095	NA	#NAME?	3.86337	-1.89237	-1.91319	-1.9447	-1.04323	-1.84404	-0.943263	-0.435716	-1.32231	-1.8444	1.35381	0	0	0	0	0	0	0	0	0	14
Mature_832	chr9	32523160	32523182	-	23	-59.2381	2.91084	3.67506	-1.60227	0.109095	NA	#NAME?	3.86337	-1.89237	-1.91319	-1.9447	-1.04323	-1.84404	-0.943263	-0.435716	-1.32231	-1.8444	1.35381	0	0	0	0	0	0	0	0	0	14
Mature_1146	chr13	43800888	43800908	-	21	-59.2381	2.91084	3.67506	-1.60227	0.109095	NA	#NAME?	3.86337	-1.89237	-1.91319	-1.9447	-1.04323	-1.84404	-0.943263	-0.435716	-1.32231	-1.8444	1.35381	0	0	0	0	0	0	0	0	0	14
Mature_1695	chrX	53101866	53101884	-	19	-59.2381	2.91084	3.67506	-1.60227	0.109095	NA	#NAME?	3.86337	-1.89237	-1.91319	-1.9447	-1.04323	-1.84404	-0.943263	-0.435716	-1.32231	-1.8444	1.35381	0	0	0	0	0	0	0	0	0	14
Mature_1354	chr16	74883619	74883637	+	19	-60.9452	7.92045	3.65398	-1.62274	0.104646	0.138043	-1.81407	5.26546	-0.770974	0.482572	-0.802129	-0.319924	-0.73965	-0.219307	0.291523	-0.550926	-0.739888	3.11937	0	10	0	0	0	0	0	0	0	37
Mature_766	chr8	25013528	25013547	-	20	-62.5903	9.6734	3.65158	-1.63432	0.102191	0.136254	-1.36369	5.54883	-0.395316	-0.406193	0.896808	-0.0813917	-0.368239	0.0192935	0.530472	-0.211858	3.77936	-0.183827	0	0	29	0	0	0	0	0	170	0
Mature_229	chr2	88557858	88557879	-	22	-63.4915	3.11876	3.6742	-1.62987	0.103128	NA	#NAME?	3.9629	-1.87836	-1.89871	-1.92945	-1.034	-1.83099	-0.933965	-0.426073	-1.31327	-1.83134	1.39269	0	0	0	0	0	0	0	0	0	15
Mature_390	chr3	196083506	196083525	+	20	-63.4915	3.11876	3.6742	-1.62987	0.103128	NA	#NAME?	3.9629	-1.87836	-1.89871	-1.92945	-1.034	-1.83099	-0.933965	-0.426073	-1.31327	-1.83134	1.39269	0	0	0	0	0	0	0	0	0	15
Mature_317	chr3	25706964	25706981	-	18	-65.6566	3.19427	3.67381	-1.64322	0.100338	NA	#NAME?	3.99742	-1.6395	-1.65778	-1.68507	-0.876395	-1.59631	-0.776334	-0.268329	-1.15572	1.58196	-1.09245	0	0	0	0	0	0	0	0	58	0
Mature_85	chr1	121306669	121306690	+	22	-67.7448	3.32668	3.67345	-1.65567	0.0977881	NA	#NAME?	4.05601	-1.86066	-1.8806	-1.91067	-1.02239	-1.81411	-0.92229	-0.414098	-1.30182	-1.81446	1.44196	0	0	0	0	0	0	0	0	0	16
Mature_602	chr6	66351048	66351067	+	20	-67.7448	3.32668	3.67345	-1.65567	0.0977881	NA	#NAME?	4.05601	-1.86066	-1.8806	-1.91067	-1.02239	-1.81411	-0.92229	-0.414098	-1.30182	-1.81446	1.44196	0	0	0	0	0	0	0	0	0	16
Mature_838	chr9	35389750	35389770	+	21	-67.7448	3.32668	3.67345	-1.65567	0.0977881	NA	#NAME?	4.05601	-1.86066	-1.8806	-1.91067	-1.02239	-1.81411	-0.92229	-0.414098	-1.30182	-1.81446	1.44196	0	0	0	0	0	0	0	0	0	16
Mature_1144	chr13	38633706	38633724	+	19	-67.7448	3.32668	3.67345	-1.65567	0.0977881	NA	#NAME?	4.05601	-1.86066	-1.8806	-1.91067	-1.02239	-1.81411	-0.92229	-0.414098	-1.30182	-1.81446	1.44196	0	0	0	0	0	0	0	0	0	16
Mature_1628	chr21	44861285	44861305	-	21	-67.7448	3.32668	3.67345	-1.65567	0.0977881	NA	#NAME?	4.05601	-1.86066	-1.8806	-1.91067	-1.02239	-1.81411	-0.92229	-0.414098	-1.30182	-1.81446	1.44196	0	0	0	0	0	0	0	0	0	16
Mature_1475	chr18	52917987	52918004	+	18	-69.4648	8.52145	3.65412	-1.67433	0.0940654	0.126784	-1.96607	5.37794	-0.823925	0.384458	-0.854878	-0.356818	-0.792788	-0.256175	0.254791	-0.605081	-0.793024	3.00386	0	9	0	0	0	0	0	0	0	40
Mature_683	chr7	69415998	69416016	+	19	-71.9982	3.5346	3.67279	-1.67989	0.0929788	NA	#NAME?	4.14347	-1.84178	-1.86136	-1.89082	-1.01004	-1.79598	-0.909889	-0.40143	-1.28962	-1.79632	1.49442	0	0	0	0	0	0	0	0	0	17
Mature_1288	chr15	96864574	96864592	+	19	-71.9982	3.5346	3.67279	-1.67989	0.0929788	NA	#NAME?	4.14347	-1.84178	-1.86136	-1.89082	-1.01004	-1.79598	-0.909889	-0.40143	-1.28962	-1.79632	1.49442	0	0	0	0	0	0	0	0	0	17
Mature_1459	chr18	22310545	22310562	+	18	-71.9982	3.5346	3.67279	-1.67989	0.0929788	NA	#NAME?	4.14347	-1.84178	-1.86136	-1.89082	-1.01004	-1.79598	-0.909889	-0.40143	-1.28962	-1.79632	1.49442	0	0	0	0	0	0	0	0	0	17
Mature_1677	chrX	25192545	25192563	+	19	-71.9982	3.5346	3.67279	-1.67989	0.0929788	NA	#NAME?	4.14347	-1.84178	-1.86136	-1.89082	-1.01004	-1.79598	-0.909889	-0.40143	-1.28962	-1.79632	1.49442	0	0	0	0	0	0	0	0	0	17
Mature_1114	chr12	110426690	110426707	-	18	-73.6345	7.84302	3.65593	-1.69651	0.0897898	0.124997	-2.41431	5.26546	-0.790348	-0.803724	0.232336	-0.331696	-0.757575	-0.231083	0.279728	-0.55876	-0.757824	3.28073	0	0	14	0	0	0	0	0	0	37
Mature_314	chr3	23848810	23848829	+	20	-76.2515	3.74251	3.67221	-1.70271	0.0886227	NA	#NAME?	4.22594	-1.82261	-1.84185	-1.87076	-0.997534	-1.7775	-0.897338	-0.388642	-1.27724	-1.77783	1.54754	0	0	0	0	0	0	0	0	0	18
Mature_361	chr3	134762353	134762370	-	18	-76.2515	3.74251	3.67221	-1.70271	0.0886227	NA	#NAME?	4.22594	-1.82261	-1.84185	-1.87076	-0.997534	-1.7775	-0.897338	-0.388642	-1.27724	-1.77783	1.54754	0	0	0	0	0	0	0	0	0	18
Mature_411	chr4	54961961	54961979	+	19	-76.2515	3.74251	3.67221	-1.70271	0.0886227	NA	#NAME?	4.22594	-1.82261	-1.84185	-1.87076	-0.997534	-1.7775	-0.897338	-0.388642	-1.27724	-1.77783	1.54754	0	0	0	0	0	0	0	0	0	18
Mature_731	chr7	129067093	129067117	+	25	-76.2515	3.74251	3.67221	-1.70271	0.0886227	NA	#NAME?	4.22594	-1.82261	-1.84185	-1.87076	-0.997534	-1.7775	-0.897338	-0.388642	-1.27724	-1.77783	1.54754	0	0	0	0	0	0	0	0	0	18
Mature_846	chr9	44316743	44316762	-	20	-77.1432	3.77408	3.67209	-1.70733	0.0877609	NA	#NAME?	4.23805	-0.917396	-0.930197	-0.948727	-0.392123	-0.885956	-0.29192	0.21681	-0.671849	1.59231	1.80584	0	0	0	0	0	0	0	0	27	11
Mature_848	chr9	46773109	46773128	+	20	-77.1432	3.77408	3.67209	-1.70733	0.0877609	NA	#NAME?	4.23805	-0.917396	-0.930197	-0.948727	-0.392123	-0.885956	-0.29192	0.21681	-0.671849	1.59231	1.80584	0	0	0	0	0	0	0	0	27	11
Mature_1159	chr13	78583591	78583610	-	20	-80.2778	16.9624	3.64697	-1.73484	0.0827684	0.11934	-0.575232	6.35979	1.34979	-0.426935	-0.438594	-0.0600013	-0.397848	0.0408172	0.552673	-0.304136	-0.39801	4.01399	17	0	0	0	0	0	0	0	0	79
Mature_270	chr2	164539636	164539657	-	22	-80.5049	3.95043	3.67168	-1.72428	0.0846573	NA	#NAME?	4.30394	-1.56841	-1.58882	-1.61955	-0.832232	-1.52066	-0.731994	-0.223086	-1.11206	-1.52101	2.25708	0	0	0	0	0	0	0	0	0	19
Mature_389	chr3	195643481	195643498	-	18	-80.5049	3.95043	3.67168	-1.72428	0.0846573	NA	#NAME?	4.30394	-1.56841	-1.58882	-1.61955	-0.832232	-1.52066	-0.731994	-0.223086	-1.11206	-1.52101	2.25708	0	0	0	0	0	0	0	0	0	19
Mature_581	chr6	35327041	35327058	-	18	-80.5049	3.95043	3.67168	-1.72428	0.0846573	NA	#NAME?	4.30394	-1.56841	-1.58882	-1.61955	-0.832232	-1.52066	-0.731994	-0.223086	-1.11206	-1.52101	2.25708	0	0	0	0	0	0	0	0	0	19
Mature_1699	chrX	68136120	68136137	-	18	-80.5049	3.95043	3.67168	-1.72428	0.0846573	NA	#NAME?	4.30394	-1.56841	-1.58882	-1.61955	-0.832232	-1.52066	-0.731994	-0.223086	-1.11206	-1.52101	2.25708	0	0	0	0	0	0	0	0	0	19
Mature_451	chr4	156967787	156967804	-	18	-81.4305	3.96531	3.67157	-1.72882	0.0838409	NA	#NAME?	4.30936	-1.5942	-1.61135	-1.63681	-0.846561	-1.5534	-0.746321	-0.237398	-1.12639	1.72551	-1.063	0	0	0	0	0	0	0	0	72	0
Mature_509	chr5	121391847	121391864	-	18	-82.5572	4.02038	3.67145	-1.73428	0.082868	NA	#NAME?	4.32926	-1.59031	-1.60739	-1.63275	-0.844039	-1.54965	-0.743788	-0.234814	-1.1239	1.73752	-1.0605	0	0	0	0	0	0	0	0	73	0
Mature_933	chr10	94888561	94888580	-	20	-83.6839	4.07545	3.67132	-1.73967	0.0819175	NA	#NAME?	4.34889	-1.58641	-1.60343	-1.62868	-0.841513	-1.54589	-0.741252	-0.232227	-1.1214	1.74954	-1.058	0	0	0	0	0	0	0	0	74	0
Mature_523	chr5	142161112	142161131	+	20	-84.7583	4.15835	3.67121	-1.74473	0.081031	NA	#NAME?	4.37794	-1.54088	-1.56109	-1.59146	-0.814623	-1.49355	-0.714347	-0.205248	-1.09455	-1.49389	2.33052	0	0	0	0	0	0	0	0	0	20
Mature_759	chr8	21086066	21086087	+	22	-84.7583	4.15835	3.67121	-1.74473	0.081031	NA	#NAME?	4.37794	-1.54088	-1.56109	-1.59146	-0.814623	-1.49355	-0.714347	-0.205248	-1.09455	-1.49389	2.33052	0	0	0	0	0	0	0	0	0	20
Mature_1082	chr12	54710042	54710062	+	21	-84.7583	4.15835	3.67121	-1.74473	0.081031	NA	#NAME?	4.37794	-1.54088	-1.56109	-1.59146	-0.814623	-1.49355	-0.714347	-0.205248	-1.09455	-1.49389	2.33052	0	0	0	0	0	0	0	0	0	20
Mature_1436	chr17	73084822	73084839	+	18	-84.7583	4.15835	3.67121	-1.74473	0.081031	NA	#NAME?	4.37794	-1.54088	-1.56109	-1.59146	-0.814623	-1.49355	-0.714347	-0.205248	-1.09455	-1.49389	2.33052	0	0	0	0	0	0	0	0	0	20
Mature_1439	chr17	75692939	75692962	-	24	-84.7583	4.15835	3.67121	-1.74473	0.081031	NA	#NAME?	4.37794	-1.54088	-1.56109	-1.59146	-0.814623	-1.49355	-0.714347	-0.205248	-1.09455	-1.49389	2.33052	0	0	0	0	0	0	0	0	0	20
Mature_1536	chr19	39874635	39874653	+	19	-84.7583	4.15835	3.67121	-1.74473	0.081031	NA	#NAME?	4.37794	-1.54088	-1.56109	-1.59146	-0.814623	-1.49355	-0.714347	-0.205248	-1.09455	-1.49389	2.33052	0	0	0	0	0	0	0	0	0	20
Mature_725	chr7	119912932	119912952	-	21	-89.0116	4.36627	3.67078	-1.76418	0.0777013	NA	#NAME?	4.44833	-1.4771	-1.49697	-1.52678	-0.7739	-1.43047	-0.67359	-0.164318	-1.05392	-1.43081	2.50031	0	0	0	0	0	0	0	0	0	21
Mature_952	chr10	129857051	129857071	+	21	-89.0116	4.36627	3.67078	-1.76418	0.0777013	NA	#NAME?	4.44833	-1.4771	-1.49697	-1.52678	-0.7739	-1.43047	-0.67359	-0.164318	-1.05392	-1.43081	2.50031	0	0	0	0	0	0	0	0	0	21
Mature_994	chr11	64006062	64006079	+	18	-89.0116	4.36627	3.67078	-1.76418	0.0777013	NA	#NAME?	4.44833	-1.4771	-1.49697	-1.52678	-0.7739	-1.43047	-0.67359	-0.164318	-1.05392	-1.43081	2.50031	0	0	0	0	0	0	0	0	0	21
Mature_1463	chr18	32866769	32866789	-	21	-89.0116	4.36627	3.67078	-1.76418	0.0777013	NA	#NAME?	4.44833	-1.4771	-1.49697	-1.52678	-0.7739	-1.43047	-0.67359	-0.164318	-1.05392	-1.43081	2.50031	0	0	0	0	0	0	0	0	0	21
Mature_1227	chr14	96550361	96550378	-	18	-93.265	4.57418	3.67039	-1.78272	0.0746325	NA	#NAME?	4.51544	-1.52939	-1.54915	-1.57878	-0.808831	-1.48295	-0.70849	-0.19906	-1.08894	-1.48329	2.34242	0	0	0	0	0	0	0	0	0	22
Mature_1468	chr18	42281764	42281788	+	25	-93.265	4.57418	3.67039	-1.78272	0.0746325	NA	#NAME?	4.51544	-1.52939	-1.54915	-1.57878	-0.808831	-1.48295	-0.70849	-0.19906	-1.08894	-1.48329	2.34242	0	0	0	0	0	0	0	0	0	22
Mature_718	chr7	104435849	104435867	-	19	-96.0775	4.68126	3.67015	-1.79451	0.0727316	NA	#NAME?	4.54883	-1.29424	-1.31183	-1.33791	-0.65934	-1.25238	-0.558984	-0.0494787	-0.939492	2.58581	-0.876028	0	0	0	0	0	0	0	0	85	0
Mature_811	chr8	134286026	134286049	-	24	-97.5183	4.7821	3.67003	-1.80042	0.0717944	NA	#NAME?	4.57957	-1.53525	-1.55481	-1.58409	-0.813686	-1.48925	-0.713317	-0.203744	-1.09388	-1.48959	2.31343	0	0	0	0	0	0	0	0	0	23
Mature_1131	chr12	130267128	130267147	+	20	-97.5183	4.7821	3.67003	-1.80042	0.0717944	NA	#NAME?	4.57957	-1.53525	-1.55481	-1.58409	-0.813686	-1.48925	-0.713317	-0.203744	-1.09388	-1.48959	2.31343	0	0	0	0	0	0	0	0	0	23
Mature_1553	chr19	50815794	50815811	-	18	-97.5183	4.7821	3.67003	-1.80042	0.0717944	NA	#NAME?	4.57957	-1.53525	-1.55481	-1.58409	-0.813686	-1.48925	-0.713317	-0.203744	-1.09388	-1.48959	2.31343	0	0	0	0	0	0	0	0	0	23
Mature_119	chr1	161428374	161428391	-	18	-101.711	4.95663	3.66971	-1.81713	0.0691979	NA	#NAME?	4.63129	-1.23977	-1.25704	-1.2826	-0.625873	-1.1986	-0.525483	-0.0157977	-0.906125	2.73629	-0.842638	0	0	0	0	0	0	0	0	90	0
Mature_1107	chr12	98976775	98976794	+	20	-101.772	4.99002	3.66971	-1.81736	0.0691615	NA	#NAME?	4.64097	-1.48473	-1.50413	-1.53314	-0.780806	-1.43906	-0.680411	-0.170706	-1.06107	-1.4394	2.45563	0	0	0	0	0	0	0	0	0	24
Mature_1572	chr20	31210848	31210865	+	18	-101.772	4.99002	3.66971	-1.81736	0.0691615	NA	#NAME?	4.64097	-1.48473	-1.50413	-1.53314	-0.780806	-1.43906	-0.680411	-0.170706	-1.06107	-1.4394	2.45563	0	0	0	0	0	0	0	0	0	24
Mature_294	chr2	229927280	229927302	-	23	-106.025	5.19794	3.66941	-1.83361	0.066712	0.0973211	#NAME?	4.69987	-1.35063	-1.36979	-1.39841	-0.691977	-1.30539	-0.591558	-0.0817312	-0.972306	-1.30573	2.852	0	0	0	0	0	0	0	0	0	25
Mature_352	chr3	123167411	123167429	-	19	-106.025	5.19794	3.66941	-1.83361	0.066712	0.0973211	#NAME?	4.69987	-1.35063	-1.36979	-1.39841	-0.691977	-1.30539	-0.591558	-0.0817312	-0.972306	-1.30573	2.852	0	0	0	0	0	0	0	0	0	25
Mature_556	chr6	2833591	2833610	-	20	-106.025	5.19794	3.66941	-1.83361	0.066712	0.0973211	#NAME?	4.69987	-1.35063	-1.36979	-1.39841	-0.691977	-1.30539	-0.591558	-0.0817312	-0.972306	-1.30573	2.852	0	0	0	0	0	0	0	0	0	25
Mature_624	chr6	133592820	133592837	-	18	-108.471	5.28707	3.66925	-1.84266	0.0653791	0.0973211	#NAME?	4.7244	-1.27428	-1.29142	-1.31678	-0.648327	-1.23332	-0.547898	-0.0380226	-0.928684	2.62741	-0.865173	0	0	0	0	0	0	0	0	96	0
Mature_1383	chr17	7464224	7464248	+	25	-110.278	5.40585	3.66913	-1.84921	0.0644271	0.0973211	#NAME?	4.75645	-1.67356	-1.69052	-1.71569	-0.897815	-1.63318	-0.797374	-0.287435	-1.17821	-1.63348	1.99588	0	0	0	0	0	0	0	0	0	26
Mature_1581	chr20	36037028	36037046	-	19	-110.278	5.40585	3.66913	-1.84921	0.0644271	0.0973211	#NAME?	4.75645	-1.67356	-1.69052	-1.71569	-0.897815	-1.63318	-0.797374	-0.287435	-1.17821	-1.63348	1.99588	0	0	0	0	0	0	0	0	0	26
Mature_510	chr5	127336406	127336423	+	18	-111.851	5.4523	3.66904	-1.85483	0.0636206	0.0973211	#NAME?	4.76879	-1.16825	-1.18509	-1.20996	-0.581706	-1.128	-0.48126	0.0287024	-0.86211	2.93686	-0.798589	0	0	0	0	0	0	0	0	99	0
Mature_249	chr2	118555529	118555546	-	18	-114.104	5.56244	3.6689	-1.86274	0.0624989	0.0973211	#NAME?	4.79765	-1.17939	-1.19625	-1.22114	-0.588063	-1.13903	-0.487607	0.022411	-0.868498	2.91156	-0.804969	0	0	0	0	0	0	0	0	101	0
Mature_490	chr5	74846382	74846403	+	22	-114.532	5.61377	3.66888	-1.86422	0.0622904	0.0973211	#NAME?	4.8109	-1.48487	-1.50229	-1.52821	-0.796077	-1.44359	-0.695616	-0.185573	-1.07653	-1.4439	2.27442	0	0	0	0	0	0	0	0	0	27
Mature_1405	chr17	37856219	37856236	+	18	-116.358	5.67259	3.66877	-1.8705	0.061415	0.0973211	#NAME?	4.82594	-1.16787	-1.18431	-1.20857	-0.584851	-1.12851	-0.484384	0.025687	-0.865314	2.90061	-0.801779	0	0	0	0	0	0	0	0	103	0
Mature_1171	chr13	104271336	104271355	-	20	-118.785	5.82169	3.66864	-1.87868	0.0602877	0.0973211	#NAME?	4.86337	-1.63661	-1.65351	-1.67854	-0.858363	-1.59627	-0.757882	-0.247743	-1.13886	-1.59657	2.28455	0	0	0	0	0	0	0	0	0	28
Mature_1304	chr16	11650652	11650674	-	23	-118.785	5.82169	3.66864	-1.87868	0.0602877	0.0973211	#NAME?	4.86337	-1.63661	-1.65351	-1.67854	-0.858363	-1.59627	-0.757882	-0.247743	-1.13886	-1.59657	2.28455	0	0	0	0	0	0	0	0	0	28
Mature_106	chr1	152810814	152810832	+	19	-120.864	5.89289	3.66853	-1.88556	0.0593538	0.0973211	#NAME?	4.8809	-1.21063	-1.2274	-1.25216	-0.608926	-1.17047	-0.50844	0.001731	-0.889445	2.80712	-0.825897	0	0	0	0	0	0	0	0	107	0
Mature_28	chr1	27223807	27223828	-	22	-121.991	5.94796	3.66847	-1.88924	0.0588593	0.0973211	#NAME?	4.89432	-1.30914	-1.32587	-1.35057	-0.67291	-1.26909	-0.572418	-0.0622241	-0.953442	2.49626	-0.889891	0	0	0	0	0	0	0	0	108	0
Mature_852	chr9	76344132	76344149	+	18	-123.038	6.0296	3.66842	-1.89263	0.0584067	0.0973211	#NAME?	4.91399	-1.41184	-1.43032	-1.45784	-0.736957	-1.36806	-0.636459	-0.12623	-1.01751	-1.36839	2.61845	0	0	0	0	0	0	0	0	0	29
Mature_1339	chr16	66470752	66470770	+	19	-123.038	6.0296	3.66842	-1.89263	0.0584067	0.0973211	#NAME?	4.91399	-1.41184	-1.43032	-1.45784	-0.736957	-1.36806	-0.636459	-0.12623	-1.01751	-1.36839	2.61845	0	0	0	0	0	0	0	0	0	29
Mature_178	chr1	244329506	244329523	+	18	-127.292	6.23752	3.66821	-1.90611	0.0566365	0.0973211	#NAME?	4.9629	-1.50014	-1.51826	-1.5452	-0.797338	-1.45714	-0.696823	-0.18651	-1.07793	-1.45746	2.33446	0	0	0	0	0	0	0	0	0	30
Mature_450	chr4	154773197	154773218	+	22	-127.292	6.23752	3.66821	-1.90611	0.0566365	0.0973211	#NAME?	4.9629	-1.50014	-1.51826	-1.5452	-0.797338	-1.45714	-0.696823	-0.18651	-1.07793	-1.45746	2.33446	0	0	0	0	0	0	0	0	0	30
Mature_58	chr1	82515076	82515097	-	22	-131.546	6.44544	3.66802	-1.91914	0.054967	0.0973211	#NAME?	5.01021	-1.13637	-1.15445	-1.18128	-0.553607	-1.09337	-0.453077	0.0573145	-0.834247	-1.09369	3.44541	0	0	0	0	0	0	0	0	0	31
Mature_702	chr7	89682427	89682447	+	21	-131.546	6.44544	3.66802	-1.91914	0.054967	0.0973211	#NAME?	5.01021	-1.13637	-1.15445	-1.18128	-0.553607	-1.09337	-0.453077	0.0573145	-0.834247	-1.09369	3.44541	0	0	0	0	0	0	0	0	0	31
Mature_1022	chr11	100999811	100999831	-	21	-131.546	6.44544	3.66802	-1.91914	0.054967	0.0973211	#NAME?	5.01021	-1.13637	-1.15445	-1.18128	-0.553607	-1.09337	-0.453077	0.0573145	-0.834247	-1.09369	3.44541	0	0	0	0	0	0	0	0	0	31
Mature_277	chr2	176375204	176375224	-	21	-135.798	6.65336	3.66784	-1.93175	0.053391	0.0973211	#NAME?	5.05601	-1.13862	-1.15624	-1.18234	-0.559149	-1.09666	-0.458604	0.0518608	-0.839829	-1.09697	3.39074	0	0	0	0	0	0	0	0	0	32
Mature_668	chr7	48228231	48228249	-	19	-135.798	6.65336	3.66784	-1.93175	0.053391	0.0973211	#NAME?	5.05601	-1.13862	-1.15624	-1.18234	-0.559149	-1.09666	-0.458604	0.0518608	-0.839829	-1.09697	3.39074	0	0	0	0	0	0	0	0	0	32
Mature_1678	chrX	25238973	25238993	+	21	-135.798	6.65336	3.66784	-1.93175	0.053391	0.0973211	#NAME?	5.05601	-1.13862	-1.15624	-1.18234	-0.559149	-1.09666	-0.458604	0.0518608	-0.839829	-1.09697	3.39074	0	0	0	0	0	0	0	0	0	32
Mature_289	chr2	218699906	218699924	+	19	-140.052	6.86127	3.66767	-1.94397	0.0518996	0.0973211	#NAME?	5.1004	-1.09379	-1.11117	-1.13688	-0.529536	-1.05227	-0.428978	0.081556	-0.803909	-1.05258	3.51659	0	0	0	0	0	0	0	0	0	33
Mature_741	chr7	141135145	141135162	-	18	-144.305	7.06919	3.6675	-1.95582	0.0504864	0.0973211	#NAME?	5.14347	-1.45501	-1.47157	-1.4959	-0.690199	-1.41505	-0.589628	-0.0790291	-0.970954	-1.41535	3.39736	0	0	0	0	0	0	0	0	0	34
Mature_1403	chr17	35006074	35006093	+	20	-147.929	7.24123	3.66738	-1.96565	0.0493396	0.0973211	#NAME?	5.17816	-0.548849	-0.558777	-0.572965	-0.183908	-0.524042	-0.0833272	0.427323	-0.390671	1.6778	2.68626	0	0	0	0	0	0	0	0	22	29
Mature_429	chr4	100815393	100815411	+	19	-148.558	7.27711	3.66735	-1.96733	0.0491455	0.0973211	#NAME?	5.18529	-0.691586	-0.720891	-0.763908	0.224386	-0.62081	0.324969	0.83563	-0.0564022	-0.621341	10.5625	0	0	0	0	0	0	0	0	0	35
Mature_1686	chrX	38543270	38543290	-	21	-148.558	7.27711	3.66735	-1.96733	0.0491455	0.0973211	#NAME?	5.18529	-0.691586	-0.720891	-0.763908	0.224386	-0.62081	0.324969	0.83563	-0.0564022	-0.621341	10.5625	0	0	0	0	0	0	0	0	0	35
Mature_1272	chr15	70116513	70116534	-	22	-152.41	7.43495	3.66722	-1.97747	0.0479888	0.0973211	#NAME?	5.21625	-0.951525	-0.9686	-0.993801	-0.432642	-0.910641	-0.33205	0.178655	-0.668125	3.66234	-0.640693	0	0	0	0	0	0	0	0	135	0
Mature_83	chr1	120534376	120534399	+	24	-157.065	7.69294	3.66708	-1.98938	0.046659	0.0973211	#NAME?	5.26546	-0.782265	-0.810513	-0.852008	0.126935	-0.714095	0.22754	0.738314	-0.153915	-0.714607	9.84737	0	0	0	0	0	0	0	0	0	37
Mature_89	chr1	145286910	145286933	-	24	-157.065	7.69294	3.66708	-1.98938	0.046659	0.0973211	#NAME?	5.26546	-0.782265	-0.810513	-0.852008	0.126935	-0.714095	0.22754	0.738314	-0.153915	-0.714607	9.84737	0	0	0	0	0	0	0	0	0	37
Mature_734	chr7	132772873	132772890	-	18	-157.065	7.69294	3.66708	-1.98938	0.046659	0.0973211	#NAME?	5.26546	-0.782265	-0.810513	-0.852008	0.126935	-0.714095	0.22754	0.738314	-0.153915	-0.714607	9.84737	0	0	0	0	0	0	0	0	0	37
Mature_1323	chr16	29823522	29823540	+	19	-161.318	7.90086	3.66695	-1.99996	0.0455041	0.0973211	#NAME?	5.30394	-1.17749	-1.19336	-1.21669	-0.494483	-1.13923	-0.393867	0.116958	-0.775361	-1.13952	4.36552	0	0	0	0	0	0	0	0	0	38
Mature_709	chr7	98302441	98302460	+	20	-165.572	8.10878	3.66683	-2.01027	0.0444026	0.0973211	#NAME?	5.34141	-1.33469	-1.35086	-1.37479	-0.705059	-1.29612	-0.604433	-0.0935586	-0.985965	-1.29641	2.61898	0	0	0	0	0	0	0	0	0	39
Mature_278	chr2	176949406	176949423	+	18	-169.825	8.3167	3.66671	-2.02031	0.0433509	0.0973211	#NAME?	5.37794	-1.08295	-1.10739	-1.14318	-0.19953	-1.02386	-0.0988949	0.412027	-0.480461	-1.02431	7.43017	0	0	0	0	0	0	0	0	0	40
Mature_77	chr1	114791666	114791683	-	18	-174.079	8.52461	3.6666	-2.03011	0.0423457	0.0973211	#NAME?	5.41356	-1.13602	-1.15113	-1.17326	-0.476377	-1.09945	-0.375733	0.135233	-0.757333	-1.09972	4.3774	0	0	0	0	0	0	0	0	0	41
Mature_385	chr3	194234045	194234062	+	18	-178.332	8.73253	3.6665	-2.03966	0.0413839	0.0973211	#NAME?	5.44833	-0.550376	-0.579372	-0.621869	0.342613	-0.480226	0.443264	0.954273	0.061633	-0.480753	11.2858	0	0	0	0	0	0	0	0	0	42
Mature_1154	chr13	53658188	53658205	-	18	-192.97	9.4176	3.66617	-2.07089	0.0383694	0.0973211	#NAME?	5.55729	-0.837872	-0.854302	-0.878457	-0.358387	-0.798335	-0.25771	0.253425	-0.563118	3.96704	-0.535575	0	0	0	0	0	0	0	0	171	0
Mature_711	chr7	99444550	99444568	+	19	-199.598	9.77212	3.66604	-2.08425	0.0371373	0.0973211	#NAME?	5.6106	-1.4043	-1.418	-1.43802	-0.740231	-1.37105	-0.639543	-0.128348	-1.02131	-1.3713	2.54579	0	0	0	0	0	0	0	0	0	47
Mature_1200	chr14	53118789	53118808	-	20	-208.105	10.188	3.66589	-2.10077	0.0356616	0.0973211	#NAME?	5.67072	-0.371734	-0.399201	-0.439083	0.495656	-0.304483	0.596357	1.10761	0.214539	-0.304993	12.2402	0	0	0	0	0	0	0	0	0	49
Mature_318	chr3	27250082	27250101	+	20	-216.611	10.6038	3.66574	-2.11661	0.0342926	0.0973211	#NAME?	5.72844	-0.654451	-0.670902	-0.694995	-0.228683	-0.61467	-0.127971	0.383345	-0.37735	-0.614969	4.81923	0	0	0	0	0	0	0	0	0	51
Mature_1653	chr22	43370894	43370915	-	22	-216.611	10.6038	3.66574	-2.11661	0.0342926	0.0973211	#NAME?	5.72844	-0.654451	-0.670902	-0.694995	-0.228683	-0.61467	-0.127971	0.383345	-0.37735	-0.614969	4.81923	0	0	0	0	0	0	0	0	0	51
Mature_1003	chr11	69328448	69328465	-	18	-237.878	11.6434	3.66543	-2.15366	0.031267	0.0969278	#NAME?	5.86337	-0.779252	-0.793365	-0.813914	-0.339625	-0.744856	-0.238887	0.272558	-0.534933	-0.745116	4.15771	0	0	0	0	0	0	0	0	0	56
Mature_1298	chr16	6715605	6715626	+	22	-246.384	12.0592	3.66532	-2.16755	0.0301928	0.0959975	#NAME?	5.91399	-0.511282	-0.530593	-0.558412	0.222103	-0.463508	0.32285	0.83434	-0.0591409	-0.463873	9.6597	0	0	0	0	0	0	0	0	0	58
Mature_501	chr5	92919444	92919462	+	19	-254.891	12.475	3.66521	-2.18097	0.0291853	0.0952363	#NAME?	5.9629	-0.432091	-0.447825	-0.470751	-0.0439076	-0.393789	0.0232802	0.534812	-0.165479	-0.394078	5.43665	0	0	0	0	0	0	0	0	0	60
Mature_962	chr11	18497553	18497570	+	18	-254.891	12.475	3.66521	-2.18097	0.0291853	0.0952363	#NAME?	5.9629	-0.432091	-0.447825	-0.470751	-0.0439076	-0.393789	0.0232802	0.534812	-0.165479	-0.394078	5.43665	0	0	0	0	0	0	0	0	0	60
Mature_1277	chr15	80777637	80777654	+	18	-263.397	12.8909	3.66512	-2.19395	0.0282387	0.0952363	#NAME?	6.01021	-0.93706	-0.951284	-0.971967	-0.445423	-0.902356	-0.34466	0.166911	-0.686656	-0.902619	3.71915	0	0	0	0	0	0	0	0	0	62
Mature_1029	chr11	114354520	114354538	-	19	-267.651	13.0988	3.66507	-2.20029	0.0277866	0.0952363	#NAME?	6.03329	-0.919011	-0.92968	-0.945165	-0.463525	-0.892892	-0.362759	0.148831	-0.744825	-0.89309	3.45584	0	0	0	0	0	0	0	0	0	63
Mature_548	chr5	178408610	178408627	+	18	-314.437	15.3859	3.66465	-2.26396	0.0235764	0.0859845	#NAME?	6.26546	-0.595398	-0.60604	-0.621317	-0.251668	-0.568959	-0.150868	0.360896	-0.410448	-0.569161	4.26761	0	0	0	0	0	0	0	0	0	74
Mature_691	chr7	73450859	73450879	-	21	-318.69	15.5938	3.66461	-2.26927	0.0232518	0.0859845	#NAME?	6.28483	-0.312724	-0.328425	-0.350838	0.328162	-0.273398	0.428965	0.940741	0.0467599	-0.273701	9.95425	0	0	0	0	0	0	0	0	0	75
Mature_1704	chrX	80627333	80627350	-	18	-332.671	16.2467	3.66451	-2.28624	0.0222403	0.0859845	#NAME?	6.34401	-0.764834	-0.776442	-0.793278	-0.291919	-0.736382	-0.191108	0.320708	-0.573342	4.52543	-0.50959	0	0	0	0	0	0	0	0	295	0
Mature_782	chr8	65357530	65357548	-	19	-403.755	19.7522	3.66411	-2.36274	0.0181404	0.0749805	#NAME?	6.62587	-0.541408	-0.549721	-0.561694	-0.306171	-0.520857	-0.205327	0.306655	-0.414725	-0.521014	3.29637	0	0	0	0	0	0	0	0	0	95
Mature_1365	chr16	87212583	87212600	-	18	-412.261	20.168	3.66407	-2.37097	0.0177413	0.0749805	#NAME?	6.65592	0.378603	0.352676	0.315553	1.16914	0.443258	1.26998	1.78198	0.887613	0.442762	16.6224	0	0	0	0	0	0	0	0	0	97
Mature_1372	chr17	1870855	1870877	-	23	-437.78	21.4155	3.66396	-2.39469	0.0166343	0.0749805	#NAME?	6.74251	0.233651	0.220143	0.200687	0.584446	0.267062	0.628222	0.993603	0.461141	0.266807	7.15324	0	0	0	0	0	0	0	0	0	103
Mature_1037	chr11	121986773	121986790	-	18	-442.034	21.6234	3.66395	-2.39851	0.0164619	0.0749805	#NAME?	6.75645	0.267553	0.243329	0.208761	1.04241	0.32821	1.14327	1.65532	0.760863	0.327743	15.6541	0	0	0	0	0	0	0	0	0	104
Mature_937	chr10	98245737	98245754	+	18	-446.287	21.8313	3.66393	-2.40229	0.0162927	0.0749805	#NAME?	6.77026	0.170838	0.162141	0.149793	0.427649	0.192782	0.47124	0.878279	0.304629	0.192612	6.20778	0	0	0	0	0	0	0	0	0	105
Mature_747	chr8	4490042	4490059	+	18	-463.3	22.663	3.66387	-2.41706	0.0156463	0.0749805	#NAME?	6.82419	-0.689855	-0.698997	-0.712027	-0.337994	-0.666935	-0.237131	0.274951	-0.538298	-0.667111	3.74557	0	0	0	0	0	0	0	0	0	109
Mature_921	chr10	77055637	77055656	+	20	-624.921	30.5639	3.66344	-2.53519	0.0112385	0.0663608	#NAME?	7.25568	-0.74488	-0.751948	-0.761931	-0.391165	-0.726939	-0.290268	0.221989	-0.648244	-0.727079	3.44044	0	0	0	0	0	0	0	0	0	147
Mature_1449	chr18	2503103	2503121	+	19	-2053.62	98.7152	3.20425	-3.43417	0.000594363	0.00368505	#NAME?	8.94713	2.24846	2.24727	2.24563	2.28326	2.25164	2.29045	2.34762	2.26828	5.41731	5.68206	0	0	0	0	0	0	0	0	758	274
Mature_1127	chr12	123466211	123466229	-	19	-8.21215e+07	31.3369	3.67927	-7.14578	8.94885e-13	7.39772e-12	#NAME?	7.29172	0.280078	0.270127	0.255975	0.565794	0.305115	0.609602	0.980852	0.442375	6.62467	0.470438	0	0	0	0	0	0	0	0	569	0
Mature_1592	chr20	44154299	44154316	+	18	-8.28881e+07	31.6034	3.67926	-7.14944	8.71344e-13	7.39772e-12	#NAME?	7.30394	-0.275605	-0.284892	-0.298128	-0.00419912	-0.252314	0.0521453	0.564418	-0.126256	-0.252493	4.99558	0	0	0	0	0	0	0	0	0	152
Mature_1494	chr19	3404126	3404143	-	18	-8.69308e+07	34.0985	3.67918	-7.16828	7.59471e-13	7.24418e-12	#NAME?	7.41356	-0.360208	-0.3665	-0.375341	-0.157687	-0.344106	-0.0567793	0.455529	-0.271361	-0.344231	4.19024	0	0	0	0	0	0	0	0	0	164
Mature_623	chr6	131160949	131160966	-	18	-9.81669e+07	37.841	3.67907	-7.21615	5.34782e-13	5.52608e-12	#NAME?	7.56381	0.633421	0.622615	0.607288	0.940037	0.6607	0.984155	1.2542	0.8162	0.660488	8.01581	0	0	0	0	0	0	0	0	0	182
Mature_1078	chr12	51820658	51820675	+	18	-9.97329e+07	38.4647	3.67905	-7.22239	5.10808e-13	5.52608e-12	#NAME?	7.58739	0.103398	0.0981191	0.0907448	0.271018	0.117025	0.371936	0.884295	0.181557	0.116918	7.01969	0	0	0	0	0	0	0	0	0	185
Mature_1355	chr16	79634389	79634406	-	18	-1.0109e+08	39.5429	3.67903	-7.22775	4.91074e-13	5.52608e-12	#NAME?	7.62728	0.190608	0.186651	0.181104	0.29513	0.200771	0.317045	0.726983	0.247702	4.12752	0.254917	0	0	0	0	0	0	0	0	718	0
Mature_707	chr7	97560175	97560192	-	18	-1.26879e+08	49.4843	3.67884	-7.31722	2.53156e-13	3.48793e-12	#NAME?	7.95083	-0.0147212	-0.0217382	-0.0315367	0.29754	0.00339435	0.398475	0.910923	0.0880831	0.00325197	8.04881	0	0	0	0	0	0	0	0	0	238
Mature_1214	chr14	77073194	77073211	+	18	-1.44792e+08	75.0582	3.67858	-7.36953	1.71233e-13	2.65411e-12	#NAME?	8.55187	2.08138	2.07509	2.06642	2.25277	2.09793	2.28584	2.78019	2.18146	2.0978	19.789	0	0	0	0	0	0	0	0	0	361
Mature_423	chr4	88189853	88189870	-	18	-1.86617e+08	74.6423	3.67858	-7.46904	8.07798e-14	1.43096e-12	#NAME?	8.54385	1.75316	1.7495	1.74443	1.85016	1.76277	1.86827	2.0853	1.81046	1.7627	9.24476	0	0	0	0	0	0	0	0	0	359
Mature_564	chr6	22717596	22717615	-	20	-1.97373e+08	79.0086	3.67856	-7.49108	6.83107e-14	1.41175e-12	#NAME?	8.62587	1.82805	1.82455	1.81973	1.92131	1.83722	1.93886	2.14964	1.88297	1.83715	9.35873	0	0	0	0	0	0	0	0	0	380
Mature_880	chr9	132442729	132442746	-	18	-3.08952e+08	126.206	3.67838	-7.66718	1.75818e-14	5.45037e-13	#NAME?	9.30156	1.94151	1.93557	1.92739	2.10312	1.95713	2.13425	2.62193	2.03593	1.95701	18.5549	0	0	0	0	0	0	0	0	0	607
Mature_1050	chr12	2284124	2284143	+	20	-3.62705e+08	149.493	3.67833	-7.73019	1.07387e-14	4.43866e-13	#NAME?	9.54586	1.65921	1.65636	1.65245	1.74034	1.66675	1.75673	2.07886	1.70578	1.66669	12.862	0	0	0	0	0	0	0	0	0	719
Mature_1691	chrX	50383385	50383402	-	18	-3.83925e+08	272.788	3.67822	-7.75273	8.9941e-15	4.43866e-13	#NAME?	10.4136	2.64714	2.64646	2.64553	2.66722	2.64894	2.67145	2.70595	2.65849	2.64893	6.60251	0	0	0	0	0	0	0	0	0	1312
Mature_946	chr10	109426051	109426073	-	23	-4.34214e+08	180.472	3.67829	-7.80086	6.14879e-15	4.43866e-13	#NAME?	9.81756	3.26739	3.26453	3.26061	3.35155	3.275	3.36917	3.53903	3.31508	3.27493	21.9856	0	0	0	0	0	0	0	0	0	868

## Sheet: DE_scRNA
SeqID	Length	Description	Disease/Control.fc	Disease/Control.baseMean	Disease/Control.lfcSE	Disease/Control.stat	Disease/Control.raw.pval	Disease/Control.bh.pval	Disease.mean	Control.mean	LM1_Norm.	LM2_Norm.	LM3_Norm.	LM4_Norm.	LM5_Norm.	LM6_Norm.	LM7_Norm.	LM8_Norm.	HC1_Norm.	HC2_Norm.	LM1_Read_Count	LM2_Read_Count	LM3_Read_Count	LM4_Read_Count	LM5_Read_Count	LM6_Read_Count	LM7_Read_Count	LM8_Read_Count	HC1_Read_Count	HC2_Read_Count	LM1_RPM	LM2_RPM	LM3_RPM	LM4_RPM	LM5_RPM	LM6_RPM	LM7_RPM	LM8_RPM	HC1_RPM	HC2_RPM
URS000018E9D7	92	Homo sapiens (human) scRNA-hY4_RNA-related	259.117	189.656	1.67156	4.7964	1.61539e-06	2.82693e-05	7.88837	-0.919287	5.96533	6.73963	6.6367	8.23206	6.16289	8.87079	8.07495	7.03576	1.93283	1.94842	34	4	717	1066	41	2302	995	802	1	0	525.218	15.8552	1775.06	1125.01	512.865	8265.06	6695.56	2730.64	5.3968	0
URS00000F3729	92	Homo sapiens (human) vRNA	149.06	44.353	2.13714	3.37824	0.000729524	0.00425556	5.79289	#NAME?	1.60554	2.79204	4.47544	3.17105	6.36025	6.96235	5.87925	3.42263	-0.183811	0.87226	1	0	173	23	69	686	235	57	0	0	15.4476	0	428.293	24.2731	863.115	2463	1581.36	194.073	0	0
URS000014AF0D	108	Homo sapiens (human) scRNA-hY1_RNA-related	107.724	77.8629	1.81766	3.71422	0.000203833	0.00178354	6.60283	-0.919287	7.98642	3.16223	5.52572	4.42992	6.86608	6.13283	5.64588	4.65362	1.4515	1.31992	214	0	349	56	89	301	165	135	1	0	3305.79	0	864.013	59.0997	1113.29	1080.7	1110.32	459.646	5.3968	0
URS0000237059	107	Homo sapiens (human) scRNA-hY1_RNA-related	75.4771	22.2075	2.0786	3.00105	0.00269054	0.0134527	4.7949	#NAME?	5.80916	2.63501	4.36771	0.582421	5.03677	4.63626	4.45223	2.30053	-0.306095	0.757052	48	0	174	2	26	114	80	23	0	0	741.485	0	430.769	2.1107	325.232	409.303	538.336	78.3101	0	0
URS000040EB3B	84	Homo sapiens (human) scRNA-hY4_RNA-related	47.2602	406.891	1.11621	4.98345	6.24607e-07	2.18612e-05	8.98334	3.31753	7.64023	7.02439	7.45869	9.12033	9.36933	9.46353	9.26921	8.48625	4.77264	3.67366	112	4	1156	1838	473	3140	2197	2182	15	1	1730.13	15.8552	2861.89	1939.74	5916.72	11273.8	14784.1	7429.25	80.952	7.46085
URS0000497353	82	Homo sapiens (human) vRNA	32.0383	9.10216	2.44279	2.04755	0.0406044	0.142115	3.50814	#NAME?	1.07547	2.09608	1.92272	2.65344	2.15792	5.05774	2.7325	-1.70958	-0.852865	0.329127	1	0	28	22	3	222	25	0	0	0	15.4476	0	69.3191	23.2177	37.5267	797.065	168.23	0	0	0
URS00003AF995	100	Homo sapiens (human) hY1	19.4081	1791.09	1.12348	3.80833	0.000139909	0.00163227	11.1102	6.82289	10.8894	9.61732	11.318	11.2215	10.1801	12.1798	10.1162	8.0766	7.89743	6.64417	1225	26	20858	7789	698	21801	3335	1102	164	13	18923.3	103.059	51637.8	8220.14	8731.22	78273.9	22441.9	3752.08	885.075	96.991
URS0000188F7D	93	Homo sapiens (human) scRNA-hY4_RNA	14.4588	5328.34	1.08835	3.54104	0.000398557	0.0027899	12.6766	8.82417	10.7417	12.2242	10.7061	11.8813	11.5758	13.993	13.0211	12.114	9.07284	9.57377	858	180	10005	10827	1767	77700	29132	26127	333	136	13254	713.484	24769.2	11426.3	22103.2	278973	196035	88956.9	1797.13	1014.68
URS0000598D4C	103	Homo sapiens (human) HY1 scRNA	11.1932	366.156	1.31857	2.64267	0.00822547	0.0359864	8.80533	5.3677	9.65885	5.53549	8.80008	8.07397	9.08667	9.00911	7.4089	7.35456	2.43303	6.54204	601	1	3611	805	387	2236	491	882	1	20	9284	3.9638	8939.69	849.558	4840.95	8028.09	3304.04	3003.02	5.3968	149.217
URS00002017A0	112	Homo sapiens (human) scRNA-hY1_RNA	4.49096	4166.55	0.83888	2.58324	0.00978784	0.0380638	12.2684	10.1016	12.1456	12.0699	12.5247	12.0749	11.7713	13.0327	11.9654	10.6934	10.383	10.4286	2696	154	44265	12341	2017	34997	11941	7664	1018	275	41646.7	610.426	109586	13024.1	25230.5	125653	80353.4	26094.3	5493.94	2051.73
